# Supplementary material for: Parental vitamin deficiency affects the embryonic gene expression of immune-, lipid transport- and apolipoprotein genes
Source: Sci Rep. 2016 Oct 12;6:34535. doi: 10.1038/srep34535 (PMC5059634; doi:10.1038/srep34535)
Supplement: Supplementary Table S1 [file srep34535-s2.xlsx]

## Sheet: Table S4
	test_id	gene_id	gene	locus	sample_1	sample_2	status	value_1	value_2	log2.fold_change.	test_stat	p_value	q_value	significant
306	ENSDARG00000088301	ENSDARG00000088301	si:dkey-254e13.6	4:58842359-58998375	low1C	ctl	NOTEST	0.0110773	1.32062e-06	-13.0341	0	1	1	no
462	ENSDARG00000102616	ENSDARG00000102616	si:dkey-3h2.3	4:67983876-68285737	low1C	ctl	NOTEST	0.0266943	7.33513e-06	-11.8294	0	1	1	no
593	ENSDARG00000102780	ENSDARG00000102780	si:ch1073-370j18.1	3:56096352-56275154	low1C	ctl	NOTEST	0.102697	3.45039e-05	-11.5394	0	1	1	no
707	ENSDARG00000097344	ENSDARG00000097344	bloc1s3	15:35236523-35254971	low1C	ctl	NOTEST	0.180235	8.58389e-05	-11.036	0	1	1	no
1234	ENSDARG00000095829	ENSDARG00000095829	otulina	24:10162684-10204170	low1C	ctl	NOTEST	0.105381	0.000125692	-9.71151	0	1	1	no
1513	ENSDARG00000095763	ENSDARG00000095763	si:ch73-222f22.2	8:19183449-19186267	low1C	ctl	NOTEST	0.000227699	4.63803e-07	-8.9394	0	1	1	no
1520	ENSDARG00000094023	ENSDARG00000094023	si:dkeyp-79f4.1	4:23401768-23402535	low1C	ctl	OK	0.536847	0	#NAME?	NA	0.00015	0.01096	yes
1528	ENSDARG00000076981	ENSDARG00000076981	zgc:198329	16:11667965-11678827	low1C	ctl	OK	1.2577	0.0166584	-6.23839	-2.5708	0.23965	0.999468	no
1746	ENSDARG00000103936	ENSDARG00000103936	zgc:173486	22:1484667-2854042	low1C	ctl	OK	1.07498	0.0156338	-6.10349	-0.198637	0.2514	0.999468	no
2001	ENSDARG00000094801	ENSDARG00000094801	l3mbtl1	23:4349519-4380119	low1C	ctl	NOTEST	0.268696	0.00462856	-5.85927	0	1	1	no
2152	ENSDARG00000095462	ENSDARG00000095462	CELA1 (7 of 7)	22:7409408-7446506	low1C	ctl	NOTEST	0.0172952	0.00042836	-5.33541	0	1	1	no
2174	ENSDARG00000090428	ENSDARG00000090428	ctrb1	7:34804497-34807090	low1C	ctl	OK	2.35623	0.0732016	-5.00846	-1.70034	0.2203	0.999468	no
2179	ENSDARG00000038296	ENSDARG00000038296	tmem86b	3:16612682-16620518	low1C	ctl	NOTEST	0.152035	0.0051833	-4.87439	0	1	1	no
2190	ENSDARG00000029476	ENSDARG00000029476	ldlra	3:19149568-19173949	low1C	ctl	OK	0.521429	0.021788	-4.58086	-2.36086	0.10915	0.884881	no
2245	ENSDARG00000094605	ENSDARG00000094605	si:ch211-154e10.1	5:69208900-69292938	low1C	ctl	NOTEST	0.322881	0.0138997	-4.53788	0	1	1	no
2312	ENSDARG00000063108	ENSDARG00000063108	CABZ01059392.1	1:55776979-55787910	low1C	ctl	NOTEST	0.0534815	0.00268848	-4.31418	0	1	1	no
2769	ENSDARG00000096234	ENSDARG00000096234	tac4	3:34494051-34495237	low1C	ctl	OK	1.86149	0.100675	-4.20868	-2.02673	0.23965	0.999468	no
2806	ENSDARG00000089578	ENSDARG00000089578	xrra1	21:21745694-21758135	low1C	ctl	OK	3.2187	0.18554	-4.11668	-1.16561	0.0021	0.0844624	no
2997	ENSDARG00000097503	ENSDARG00000097503	si:ch73-288o11.5	17:20585176-20591476	low1C	ctl	OK	0.596896	0.0382516	-3.96389	-1.24948	0.2129	0.999468	no
3113	ENSDARG00000051823	ENSDARG00000051823	hyal4	25:27092796-27121034	low1C	ctl	NOTEST	0.069979	0.00452468	-3.95103	0	1	1	no
3332	ENSDARG00000101643	ENSDARG00000101643	ACEA_U3	20:3317040-3317257	low1C	ctl	NOTEST	0.173074	0.0112471	-3.94376	0	1	1	no
3509	ENSDARG00000091800	ENSDARG00000091800	si:ch211-186e20.6	5:28212299-28218460	low1C	ctl	OK	0.772691	0.0514728	-3.90801	-2.52911	0.0278	0.484593	no
3554	ENSDARG00000095913	ENSDARG00000095913	TRIM35 (23 of 38)	22:36750748-36770083	low1C	ctl	NOTEST	0.170266	0.0114046	-3.9001	0	1	1	no
3566	ENSDARG00000020455	ENSDARG00000020455	si:ch211-171h4.3	19:10496558-10506215	low1C	ctl	NOTEST	0.115016	0.00771849	-3.89738	0	1	1	no
3592	ENSDARG00000035875	ENSDARG00000035875	tmem54b	19:33016506-33032137	low1C	ctl	NOTEST	0.118361	0.00794297	-3.89738	0	1	1	no
3649	ENSDARG00000077257	ENSDARG00000077257	timd4	21:29040813-29063415	low1C	ctl	NOTEST	0.158535	0.0107416	-3.88352	0	1	1	no
3799	ENSDARG00000026248	ENSDARG00000026248	slc1a7b	23:42043712-42201708	low1C	ctl	NOTEST	0.234252	0.0166001	-3.8188	0	1	1	no
3860	ENSDARG00000095105	ENSDARG00000095105	si:ch211-272h9.7	7:4878690-4901536	low1C	ctl	NOTEST	0.384737	0.0275171	-3.80547	0	1	1	no
3907	ENSDARG00000102094	ENSDARG00000102094	C1S (3 of 3)	16:31701208-31704522	low1C	ctl	NOTEST	0.25733	0.0184453	-3.80229	0	1	1	no
3919	ENSDARG00000099485	ENSDARG00000099485	m1ap	7:58945016-59008735	low1C	ctl	NOTEST	0.0615397	0.00447653	-3.78107	0	1	1	no
4163	ENSDARG00000042452	ENSDARG00000042452	p2rx4b	8:30690196-30816183	low1C	ctl	NOTEST	0.156689	0.0115349	-3.76383	0	1	1	no
4623	ENSDARG00000105232	ENSDARG00000105232	C7H19orf12 (4 of 4)	7:45721349-45726967	low1C	ctl	NOTEST	0.309976	0.0238175	-3.70206	0	1	1	no
4734	ENSDARG00000102945	ENSDARG00000102945	ccl39.2	25:12920983-12933197	low1C	ctl	OK	5.0721	0.390735	-3.69832	-3.04988	0.1213	0.911352	no
4961	ENSDARG00000070964	ENSDARG00000070964	si:rp71-15k1.1	19:9358401-9372802	low1C	ctl	OK	0.889441	0.0693847	-3.68021	-1.43877	0.2491	0.999468	no
5166	ENSDARG00000105091	ENSDARG00000105091	zgc:174944	4:67686009-67697839	low1C	ctl	NOTEST	0.0668258	0.00525147	-3.66961	0	1	1	no
5389	ENSDARG00000071429	ENSDARG00000071429	tdo2a	14:36397748-36410985	low1C	ctl	OK	4.9414	0.393446	-3.65068	-2.90816	0.0507	0.653732	no
5390	ENSDARG00000046142	ENSDARG00000046142	si:ch211-170d8.5	8:39690363-39705866	low1C	ctl	OK	1.30574	0.108059	-3.59498	-1.69979	0.2525	0.999468	no
5476	ENSDARG00000068749	ENSDARG00000068749	si:ch211-250k18.5	22:9210148-9225606	low1C	ctl	NOTEST	0.0447324	0.00371635	-3.58936	0	1	1	no
5571	ENSDARG00000096669	ENSDARG00000096669	si:ch73-301j1.1	12:554561-622546	low1C	ctl	NOTEST	0.137913	0.0118471	-3.54115	0	1	1	no
5633	ENSDARG00000099246	ENSDARG00000099246	CU693480.1	22:24566826-24570584	low1C	ctl	OK	0.70633	0.0613141	-3.52605	-2.10192	0.201	0.999468	no
5689	ENSDARG00000052138	ENSDARG00000052138	slc1a2a	7:49592272-49607198	low1C	ctl	NOTEST	0.103287	0.00901653	-3.51795	0	1	1	no
5715	ENSDARG00000099558	ENSDARG00000099558	NPC1L1	8:40485277-40513758	low1C	ctl	NOTEST	0.047451	0.00418768	-3.50222	0	1	1	no
5880	ENSDARG00000042613	ENSDARG00000042613	crp3	24:37937736-38209408	low1C	ctl	OK	17.1658	1.5353	-3.48295	-1.1878	0.10815	0.884567	no
6095	ENSDARG00000100501	ENSDARG00000100501	si:dkey-202l22.4	15:12051032-12055217	low1C	ctl	NOTEST	0.483326	0.043849	-3.46238	0	1	1	no
6152	ENSDARG00000088251	ENSDARG00000088251	si:ch211-24o10.6	15:17123599-17159633	low1C	ctl	NOTEST	0.287015	0.0263085	-3.44753	0	1	1	no
6292	ENSDARG00000092044	ENSDARG00000092044	si:dkey-22f5.9	21:30614368-30621825	low1C	ctl	OK	1.27934	0.117746	-3.44165	-2.69273	0.07025	0.748656	no
6309	ENSDARG00000091233	ENSDARG00000091233	trbc1	17:48408501-48421596	low1C	ctl	NOTEST	0.191074	0.017729	-3.42995	0	1	1	no
6345	ENSDARG00000075629	ENSDARG00000075629	IFI30 (2 of 2)	11:7341086-7346156	low1C	ctl	NOTEST	0.191853	0.0178016	-3.42992	0	1	1	no
6436	ENSDARG00000098585	ENSDARG00000098585	si:ch211-237a4.2	4:54449704-54628503	low1C	ctl	NOTEST	0.0648171	0.00605099	-3.42113	0	1	1	no
6528	ENSDARG00000087143	ENSDARG00000087143	serpina7	5:28220338-28251254	low1C	ctl	OK	5.71616	0.537801	-3.4099	-3.10439	0.01085	0.27337	no
6740	ENSDARG00000104023	ENSDARG00000104023	mag	15:34033828-34075811	low1C	ctl	NOTEST	0.356706	0.034311	-3.37799	0	1	1	no
7042	ENSDARG00000102275	ENSDARG00000102275	CU104716.1	21:29930669-29931596	low1C	ctl	NOTEST	0.188065	0.0181215	-3.37545	0	1	1	no
7051	ENSDARG00000077960	ENSDARG00000077960	si:ch211-186e20.7	5:28197641-28200637	low1C	ctl	OK	0.670286	0.0655179	-3.35482	-1.93165	0.1405	0.945437	no
7232	ENSDARG00000054542	ENSDARG00000054542	IL12B (2 of 4)	21:35255585-35269628	low1C	ctl	NOTEST	0.0612743	0.00630045	-3.28176	0	1	1	no
7233	ENSDARG00000102499	ENSDARG00000102499	si:dkey-100e19.10	14:31278667-31302813	low1C	ctl	NOTEST	0.699969	0.072594	-3.26937	0	1	1	no
7481	ENSDARG00000094485	ENSDARG00000094485	si:dkey-27h10.2	1:34933745-34963588	low1C	ctl	OK	0.668932	0.0699585	-3.25729	-1.07657	0.2456	0.999468	no
7573	ENSDARG00000082452	ENSDARG00000082452	U4	17:23328304-23328445	low1C	ctl	OK	0	26.0438	Inf	NA	5e-05	0.00421538	yes
7831	ENSDARG00000011693	ENSDARG00000011693	ttc36	18:42782717-42786565	low1C	ctl	OK	2.16656	0.229359	-3.23972	-3.27239	0.00525	0.162945	no
7987	ENSDARG00000058999	ENSDARG00000058999	cdx1b	21:43984305-43996788	low1C	ctl	NOTEST	0.0935397	0.00995828	-3.23161	0	1	1	no
7995	ENSDARG00000090185	ENSDARG00000090185	si:dkeyp-73b11.8	25:26311375-26315051	low1C	ctl	NOTEST	0.157846	0.0169063	-3.22289	0	1	1	no
7998	ENSDARG00000098279	ENSDARG00000098279	si:dkey-205i10.1	4:63907705-63929367	low1C	ctl	NOTEST	0.0524169	0.00568816	-3.204	0	1	1	no
8145	ENSDARG00000089362	ENSDARG00000089362	grn1	19:40599264-40618343	low1C	ctl	NOTEST	0.336049	0.0368146	-3.19032	0	1	1	no
8248	ENSDARG00000090943	ENSDARG00000090943	CABZ01033205.2	15:179111-187572	low1C	ctl	OK	0.564892	0.0620108	-3.18738	-2.06584	0.15825	0.973199	no
8396	ENSDARG00000033594	ENSDARG00000033594	ido1	8:50474520-50494149	low1C	ctl	NOTEST	0.403821	0.0444968	-3.18194	0	1	1	no
8529	ENSDARG00000042982	ENSDARG00000042982	cyp2p8	20:25676300-25680912	low1C	ctl	NOTEST	0.162404	0.0181206	-3.16389	0	1	1	no
8546	ENSDARG00000035966	ENSDARG00000035966	pgr	18:41829846-41848227	low1C	ctl	NOTEST	0.0799366	0.00898867	-3.15268	0	1	1	no
8842	ENSDARG00000011886	ENSDARG00000011886	pdca	2:21224891-21232367	low1C	ctl	NOTEST	0.0530886	0.00615474	-3.10863	0	1	1	no
8843	ENSDARG00000043173	ENSDARG00000043173	CELA1 (4 of 7)	22:7450618-7453909	low1C	ctl	NOTEST	0.156264	0.018197	-3.10221	0	1	1	no
8858	ENSDARG00000062077	ENSDARG00000062077	acsbg1	25:25898161-25923162	low1C	ctl	NOTEST	0.120436	0.0140776	-3.0968	0	1	1	no
8897	ENSDARG00000098549	ENSDARG00000098549	U6	4:62994355-62994462	low1C	ctl	OK	0	60.9421	Inf	NA	5e-05	0.00421538	yes
9055	ENSDARG00000095417	ENSDARG00000095417	or125-4	21:21648810-21649734	low1C	ctl	NOTEST	0.30932	0.036394	-3.08733	0	1	1	no
9211	ENSDARG00000094273	ENSDARG00000094273	si:dkey-3k20.4	22:20685455-20687676	low1C	ctl	NOTEST	0.223543	0.0263501	-3.08467	0	1	1	no
9296	ENSDARG00000077260	ENSDARG00000077260	si:dkey-28d5.13	7:4793395-4795915	low1C	ctl	NOTEST	0.118354	0.0143993	-3.03904	0	1	1	no
9409	ENSDARG00000058145	ENSDARG00000058145	ATP7B	6:9858521-9896563	low1C	ctl	NOTEST	0.107221	0.0131628	-3.02605	0	1	1	no
9449	ENSDARG00000039116	ENSDARG00000039116	nr5a5	3:53202528-53210586	low1C	ctl	OK	0.595032	0.0731819	-3.02341	-1.05537	0.1073	0.884189	no
9701	ENSDARG00000074359	ENSDARG00000074359	si:ch211-155k24.1	19:20559526-20564146	low1C	ctl	NOTEST	0.100998	0.0124359	-3.02175	0	1	1	no
9764	ENSDARG00000101962	ENSDARG00000101962	BX649328.1	4:32135503-32146167	low1C	ctl	NOTEST	0.234902	0.0293008	-3.00305	0	1	1	no
9840	ENSDARG00000095259	ENSDARG00000095259	tmem119a	5:19925037-19933983	low1C	ctl	NOTEST	0.227888	0.0285354	-2.9975	0	1	1	no
9908	ENSDARG00000054847	ENSDARG00000054847	xcr1a.1	23:40065254-40066873	low1C	ctl	NOTEST	0.128673	0.0162956	-2.98115	0	1	1	no
10041	ENSDARG00000069735	ENSDARG00000069735	si:ch211-5k11.6	3:54838978-54839797	low1C	ctl	NOTEST	0.373083	0.0472608	-2.98078	0	1	1	no
10127	ENSDARG00000079234	ENSDARG00000079234	zgc:158621	7:3303951-3319323	low1C	ctl	NOTEST	0.0751544	0.00952902	-2.97946	0	1	1	no
10601	ENSDARG00000036117	ENSDARG00000036117	mchr2	24:34920327-34939058	low1C	ctl	NOTEST	0.354589	0.0452173	-2.9712	0	1	1	no
10632	ENSDARG00000052222	ENSDARG00000052222	zgc:114118	3:49139897-49142390	low1C	ctl	NOTEST	0.0713281	0.00910155	-2.97029	0	1	1	no
10659	ENSDARG00000100885	ENSDARG00000100885	si:ch211-285j22.5	7:19630097-19655996	low1C	ctl	NOTEST	0.248418	0.0317435	-2.96824	0	1	1	no
10769	ENSDARG00000068680	ENSDARG00000068680	ctrl	15:37918672-37927575	low1C	ctl	NOTEST	0.350905	0.044894	-2.96648	0	1	1	no
11272	ENSDARG00000097495	ENSDARG00000097495	si:ch73-36j8.3	14:43192319-43204872	low1C	ctl	OK	0.557071	0.0718058	-2.95569	-0.233349	0.29765	0.999468	no
12090	ENSDARG00000097549	ENSDARG00000097549	si:ch211-158e19.2	7:68248503-68417263	low1C	ctl	NOTEST	0.0569804	0.00736713	-2.95129	0	1	1	no
12154	ENSDARG00000077975	ENSDARG00000077975	si:ch73-343l4.8	1:55213724-55218681	low1C	ctl	NOTEST	0.402028	0.0519928	-2.95091	0	1	1	no
12600	ENSDARG00000058532	ENSDARG00000058532	pimr209	16:7771020-7778870	low1C	ctl	NOTEST	0.094814	0.0122698	-2.94998	0	1	1	no
12826	ENSDARG00000053845	ENSDARG00000053845	cbln14	2:37914609-37978360	low1C	ctl	NOTEST	0.406874	0.0526896	-2.94899	0	1	1	no
12840	ENSDARG00000071361	ENSDARG00000071361	si:ch211-197g15.10	22:17430144-17434609	low1C	ctl	NOTEST	0.0647405	0.00839541	-2.947	0	1	1	no
12924	ENSDARG00000092107	ENSDARG00000092107	si:ch211-153m11.1	13:34626307-34667481	low1C	ctl	NOTEST	0.27145	0.0352019	-2.94696	0	1	1	no
12991	ENSDARG00000103312	ENSDARG00000103312	CU469384.1	16:51462093-51467377	low1C	ctl	NOTEST	0.361805	0.0469192	-2.94696	0	1	1	no
13119	ENSDARG00000103223	ENSDARG00000103223	si:dkey-188k17.3	18:32034601-32038600	low1C	ctl	NOTEST	0.171465	0.0225088	-2.92935	0	1	1	no
13135	ENSDARG00000103510	ENSDARG00000103510	CR391991.2	2:48593188-48594061	low1C	ctl	NOTEST	0.2241	0.029448	-2.9279	0	1	1	no
13284	ENSDARG00000069246	ENSDARG00000069246	rxfp3.3a3	18:20041979-20043023	low1C	ctl	NOTEST	0.118135	0.0155987	-2.92095	0	1	1	no
13346	ENSDARG00000103912	ENSDARG00000103912	si:ch211-227e10.3	4:52638745-52674396	low1C	ctl	NOTEST	0.0365825	0.00484239	-2.91736	0	1	1	no
13369	ENSDARG00000045589	ENSDARG00000045589	kcnj8	4:14718746-14721099	low1C	ctl	NOTEST	0.122614	0.0162619	-2.91456	0	1	1	no
13379	ENSDARG00000097816	ENSDARG00000097816	si:dkey-117a8.1	15:37657984-37831782	low1C	ctl	NOTEST	0.0828183	0.0110031	-2.91204	0	1	1	no
13418	ENSDARG00000098123	ENSDARG00000098123	GNG12 (2 of 2)	6:23855564-23953807	low1C	ctl	NOTEST	0.313323	0.0419224	-2.90186	0	1	1	no
13644	ENSDARG00000083431	ENSDARG00000083431	U4	25:5213091-5213232	low1C	ctl	OK	0	15.1922	Inf	NA	0.00095	0.0464045	yes
13716	ENSDARG00000101746	ENSDARG00000101746	znf1102	4:51932421-51942244	low1C	ctl	NOTEST	0.270169	0.0365196	-2.88712	0	1	1	no
13717	ENSDARG00000091871	ENSDARG00000091871	si:ch211-13o20.3	23:16346776-16353193	low1C	ctl	OK	2.27035	0.308922	-2.8776	-2.19301	0.00755	0.214234	no
13878	ENSDARG00000062849	ENSDARG00000062849	kcnk10a	20:10179056-10233040	low1C	ctl	NOTEST	0.040719	0.00555823	-2.87301	0	1	1	no
14197	ENSDARG00000095302	ENSDARG00000095302	si:dkey-263m6.1	10:21602223-21691394	low1C	ctl	NOTEST	0.231426	0.0316341	-2.871	0	1	1	no
14382	ENSDARG00000076182	ENSDARG00000076182	stat1b	9:41417179-41445410	low1C	ctl	NOTEST	0.305265	0.042025	-2.86074	0	1	1	no
14534	ENSDARG00000062788	ENSDARG00000062788	irg1l	14:11121037-11124596	low1C	ctl	OK	1.34071	18.992	3.82432	4.89773	5e-05	0.00421538	yes
14620	ENSDARG00000089868	ENSDARG00000089868	TNFRSF25	23:20845555-20856572	low1C	ctl	NOTEST	0.0440193	0.00612373	-2.84566	0	1	1	no
14665	ENSDARG00000052468	ENSDARG00000052468	GSK3B (2 of 2)	1:48726128-48765129	low1C	ctl	OK	0.54925	6.25321	3.50906	2.73127	5e-05	0.00421538	yes
14682	ENSDARG00000097743	ENSDARG00000097743	si:dkey-276j7.2	6:12081579-12087043	low1C	ctl	NOTEST	0.159058	0.0225088	-2.82099	0	1	1	no
14826	ENSDARG00000103807	ENSDARG00000103807	si:ch211-67p11.3	25:28544754-28630862	low1C	ctl	NOTEST	0.209868	0.029699	-2.82099	0	1	1	no
14966	ENSDARG00000041685	ENSDARG00000041685	A2ML1 (3 of 13)	15:21178232-21303684	low1C	ctl	NOTEST	0.209467	0.0296492	-2.82066	0	1	1	no
15004	ENSDARG00000060482	ENSDARG00000060482	mid1	9:54369970-54424756	low1C	ctl	NOTEST	0.0490407	0.00695663	-2.81752	0	1	1	no
15304	ENSDARG00000079274	ENSDARG00000079274	prss59.1	16:26139126-26140409	low1C	ctl	OK	1.69764	0.241292	-2.81468	-2.82812	0.00195	0.0795237	no
15453	ENSDARG00000081108	ENSDARG00000081108	U5	20:48779134-48779250	low1C	ctl	OK	113.134	1105.32	3.28836	4.57588	5e-05	0.00421538	yes
16245	ENSDARG00000076313	ENSDARG00000076313	si:ch211-240l19.7	4:8025751-8026891	low1C	ctl	NOTEST	0.237267	0.0340145	-2.80229	0	1	1	no
16538	ENSDARG00000095325	ENSDARG00000095325	si:dkey-49n23.3	22:30862500-30986315	low1C	ctl	OK	0.594474	0.0852826	-2.80129	-0.772285	0.1034	0.87553	no
16812	ENSDARG00000073742	ENSDARG00000073742	prss59.2	16:26143917-26145252	low1C	ctl	OK	1.6179	0.232371	-2.79962	-2.83474	0.00265	0.099084	no
16849	ENSDARG00000102388	ENSDARG00000102388	FARP2	9:931483-937370	low1C	ctl	NOTEST	0.307016	0.0441088	-2.79918	0	1	1	no
16880	ENSDARG00000024503	ENSDARG00000024503	c6ast3	7:38239905-38419169	low1C	ctl	NOTEST	0.50926	0.0732003	-2.79848	0	1	1	no
16940	ENSDARG00000071636	ENSDARG00000071636	BX511034.2	22:7409408-7446506	low1C	ctl	NOTEST	0.0327699	0.00471821	-2.79606	0	1	1	no
16962	ENSDARG00000040433	ENSDARG00000040433	cyp2k22	3:8253475-8407381	low1C	ctl	OK	2.31988	0.335542	-2.78948	-2.15101	0.01295	0.305641	no
16978	ENSDARG00000102488	ENSDARG00000102488	si:ch73-200d4.2	7:45590354-45591019	low1C	ctl	OK	1.70608	0.247676	-2.78416	-1.81901	0.01235	0.298305	no
16995	ENSDARG00000098722	ENSDARG00000098722	FP245465.1	4:71458724-71477286	low1C	ctl	NOTEST	0.107348	0.0156063	-2.7821	0	1	1	no
17131	ENSDARG00000102882	ENSDARG00000102882	5S_rRNA	KN150212.1:4955-5070	low1C	ctl	OK	25.4625	3.74032	-2.76714	-2.01403	0.19955	0.999468	no
17248	ENSDARG00000074613	ENSDARG00000074613	si:ch211-240l19.6	4:8031161-8031807	low1C	ctl	NOTEST	0.243632	0.0358763	-2.7636	0	1	1	no
17284	ENSDARG00000097237	ENSDARG00000097237	si:dkey-11p23.13	16:41395444-41537991	low1C	ctl	NOTEST	0.282139	0.0420147	-2.74744	0	1	1	no
17303	ENSDARG00000104919	ENSDARG00000104919	si:ch211-153b23.3	14:11124781-11132075	low1C	ctl	OK	0.232334	2.2227	3.25804	5.27163	5e-05	0.00421538	yes
17685	ENSDARG00000102102	ENSDARG00000102102	BX649453.2	4:36164174-36202976	low1C	ctl	NOTEST	0.108889	0.0162367	-2.74553	0	1	1	no
17822	ENSDARG00000029747	ENSDARG00000029747	mep1a.1	20:35570408-35578705	low1C	ctl	NOTEST	0.0490837	0.00736713	-2.73607	0	1	1	no
17824	ENSDARG00000023362	ENSDARG00000023362	nr5a1b	21:8184449-8225049	low1C	ctl	NOTEST	0.0369232	0.00557501	-2.72748	0	1	1	no
17949	ENSDARG00000062873	ENSDARG00000062873	slc2a11l	10:17502923-17585588	low1C	ctl	NOTEST	0.0583364	0.00882155	-2.72529	0	1	1	no
18043	ENSDARG00000012718	ENSDARG00000012718	wee2	18:20571375-20576916	low1C	ctl	NOTEST	0.119054	0.0180142	-2.72441	0	1	1	no
18143	ENSDARG00000101824	ENSDARG00000101824	si:ch1073-366l7.1	19:48322064-48495346	low1C	ctl	NOTEST	0.137413	0.0209102	-2.71624	0	1	1	no
18163	ENSDARG00000026990	ENSDARG00000026990	klhl6	2:36663884-36677660	low1C	ctl	NOTEST	0.0908229	0.0139093	-2.707	0	1	1	no
18309	ENSDARG00000099205	ENSDARG00000099205	CABZ01081908.1	KN150115.1:20-5700	low1C	ctl	NOTEST	0.0912768	0.0140746	-2.69715	0	1	1	no
18404	ENSDARG00000018478	ENSDARG00000018478	agxtb	2:23004135-23033000	low1C	ctl	OK	2.87135	0.443725	-2.69399	-2.08032	0.0087	0.238753	no
18520	ENSDARG00000101409	ENSDARG00000101409	si:ch73-384n10.3	3:33168703-33172409	low1C	ctl	NOTEST	0.200132	0.0309461	-2.69313	0	1	1	no
18548	ENSDARG00000036628	ENSDARG00000036628	cd74b	21:33424024-33429516	low1C	ctl	OK	0.524416	0.0812364	-2.69051	-0.810879	0.1228	0.912035	no
18629	ENSDARG00000032206	ENSDARG00000032206	cthl	6:37364436-37425603	low1C	ctl	NOTEST	0.253474	0.0392705	-2.69032	0	1	1	no
19146	ENSDARG00000045634	ENSDARG00000045634	lmod2a	25:27372912-27376636	low1C	ctl	NOTEST	0.098785	0.0153431	-2.68671	0	1	1	no
19149	ENSDARG00000070078	ENSDARG00000070078	abcb11b	11:13165965-13211184	low1C	ctl	NOTEST	0.276905	0.0432588	-2.67833	0	1	1	no
19276	ENSDARG00000038199	ENSDARG00000038199	cda	11:3566546-3573731	low1C	ctl	OK	1.65102	0.258141	-2.67712	-2.37571	0.2571	0.999468	no
19402	ENSDARG00000043085	ENSDARG00000043085	alox5b.1	15:981177-992088	low1C	ctl	NOTEST	0.048998	0.00771355	-2.66726	0	1	1	no
19449	ENSDARG00000079901	ENSDARG00000079901	si:ch73-15n24.1	19:9376318-9421210	low1C	ctl	OK	0.780187	0.122845	-2.66698	-1.77713	0.2591	0.999468	no
19658	ENSDARG00000053476	ENSDARG00000053476	lipca	7:30121462-30135329	low1C	ctl	OK	1.10688	0.175478	-2.65714	-2.0273	0.23775	0.999468	no
19698	ENSDARG00000056598	ENSDARG00000056598	pimr47	13:13529570-13531632	low1C	ctl	NOTEST	0.171215	0.0271738	-2.65552	0	1	1	no
19701	ENSDARG00000038072	ENSDARG00000038072	ptx4	3:27511235-27532605	low1C	ctl	NOTEST	0.365081	0.0579429	-2.65551	0	1	1	no
19829	ENSDARG00000053124	ENSDARG00000053124	BX005082.1	7:34519319-34520369	low1C	ctl	NOTEST	0.0975845	0.0154881	-2.65549	0	1	1	no
19855	ENSDARG00000075058	ENSDARG00000075058	gabra6a	14:21843012-21871541	low1C	ctl	NOTEST	0.0435545	0.00693963	-2.64989	0	1	1	no
19891	ENSDARG00000006372	ENSDARG00000006372	ugt5c2	18:40472252-40479337	low1C	ctl	OK	0.793238	0.126489	-2.64874	-2.12399	0.09885	0.860265	no
19986	ENSDARG00000032553	ENSDARG00000032553	egln3	17:9755991-9780871	low1C	ctl	OK	2.98372	21.5616	2.85328	5.85144	5e-05	0.00421538	yes
20184	ENSDARG00000079133	ENSDARG00000079133	si:dkey-10c21.1	9:42467249-42470637	low1C	ctl	NOTEST	0.0353536	0.00564705	-2.64629	0	1	1	no
20341	ENSDARG00000091126	ENSDARG00000091126	rnf207a	11:29424486-29430540	low1C	ctl	NOTEST	0.414305	0.0667232	-2.63444	0	1	1	no
20468	ENSDARG00000017007	ENSDARG00000017007	nr4a2a	9:5075602-5136894	low1C	ctl	NOTEST	0.0557115	0.0089735	-2.63423	0	1	1	no
20718	ENSDARG00000052960	ENSDARG00000052960	nppa	8:48624270-48628895	low1C	ctl	NOTEST	0.228221	0.0369166	-2.62809	0	1	1	no
21156	ENSDARG00000091211	ENSDARG00000091211	adh8a	13:12474345-12853463	low1C	ctl	OK	8.00331	1.29534	-2.62726	-0.950392	0.1678	0.986363	no
21239	ENSDARG00000041797	ENSDARG00000041797	cx28.9	20:40847643-40853843	low1C	ctl	NOTEST	0.461382	0.0747022	-2.62674	0	1	1	no
21439	ENSDARG00000075288	ENSDARG00000075288	nitr4a	7:17001175-17383729	low1C	ctl	NOTEST	0.0227565	0.00373818	-2.60587	0	1	1	no
21469	ENSDARG00000042138	ENSDARG00000042138	selp	20:34045762-34074289	low1C	ctl	NOTEST	0.207347	0.0340613	-2.60584	0	1	1	no
21561	ENSDARG00000062598	ENSDARG00000062598	ltc4s	14:16064409-16074190	low1C	ctl	NOTEST	0.0464281	0.00764001	-2.60335	0	1	1	no
21602	ENSDARG00000099321	ENSDARG00000099321	btbd17a	12:36398526-36410081	low1C	ctl	NOTEST	0.0340606	0.00563977	-2.5944	0	1	1	no
22602	ENSDARG00000092898	ENSDARG00000092898	si:dkey-105h11.2	24:5760252-5769095	low1C	ctl	NOTEST	0.0678707	0.0112397	-2.59418	0	1	1	no
22740	ENSDARG00000009612	ENSDARG00000009612	chia.3	11:23776003-23778941	low1C	ctl	NOTEST	0.0680885	0.0112769	-2.59404	0	1	1	no
22869	ENSDARG00000082424	ENSDARG00000082424	U4	17:23315576-23315717	low1C	ctl	OK	38.3838	258.38	2.75092	3.38882	0.0001	0.00772511	yes
23829	ENSDARG00000007534	ENSDARG00000007534	itln1	1:14530145-14537038	low1C	ctl	NOTEST	0.0989883	0.0165784	-2.57795	0	1	1	no
24473	ENSDARG00000068465	ENSDARG00000068465	zgc:136254	10:8086654-8121037	low1C	ctl	NOTEST	0.318396	0.0534142	-2.57552	0	1	1	no
25191	ENSDARG00000095050	ENSDARG00000095050	si:dkey-7f3.14	16:23999037-24033538	low1C	ctl	OK	1.66774	0.280214	-2.5733	-0.349093	0.19675	0.999468	no
25517	ENSDARG00000007276	ENSDARG00000007276	ela3l	5:25511442-25518702	low1C	ctl	OK	0.933593	0.157353	-2.56879	-1.87153	0.15625	0.971186	no
25540	ENSDARG00000100756	ENSDARG00000100756	U1	3:9152925-9153074	low1C	ctl	OK	21.8371	130.994	2.58465	2.7727	0.0009	0.0447093	yes
25575	ENSDARG00000101353	ENSDARG00000101353	f13b	22:23558232-23564929	low1C	ctl	NOTEST	0.192852	0.0328454	-2.55373	0	1	1	no
25765	ENSDARG00000006206	ENSDARG00000006206	pou4f3	9:54790771-54792038	low1C	ctl	NOTEST	0.0968977	0.0165436	-2.55019	0	1	1	no
25842	ENSDARG00000037191	ENSDARG00000037191	ttr	20:6098574-6114084	low1C	ctl	OK	1.64388	0.281135	-2.54777	-2.05956	0.1064	0.882607	no
25913	ENSDARG00000104476	ENSDARG00000104476	si:dkey-41c6.3	4:54449704-54628503	low1C	ctl	NOTEST	0.022589	0.00386767	-2.54609	0	1	1	no
25993	ENSDARG00000062828	ENSDARG00000062828	IRGM (3 of 8)	19:11338618-11345209	low1C	ctl	NOTEST	0.100158	0.0172497	-2.53763	0	1	1	no
26031	ENSDARG00000039730	ENSDARG00000039730	zgc:112160	7:34790651-34794980	low1C	ctl	NOTEST	0.161963	0.0280823	-2.52793	0	1	1	no
26310	ENSDARG00000087584	ENSDARG00000087584	si:dkeyp-98a7.9	22:25714282-25715510	low1C	ctl	NOTEST	0.218358	0.0380705	-2.51995	0	1	1	no
26613	ENSDARG00000070037	ENSDARG00000070037	rgs8	6:35478247-35504030	low1C	ctl	NOTEST	0.0593441	0.010376	-2.51585	0	1	1	no
26852	ENSDARG00000102124	ENSDARG00000102124	si:ch211-107e16.1	11:32468352-32474781	low1C	ctl	NOTEST	0.141892	0.0248091	-2.51585	0	1	1	no
26921	ENSDARG00000095609	ENSDARG00000095609	ftr60p	24:5996208-6008744	low1C	ctl	NOTEST	0.0490225	0.00857139	-2.51584	0	1	1	no
27084	ENSDARG00000078636	ENSDARG00000078636	si:rp71-52f21.1p	18:42774689-42779859	low1C	ctl	NOTEST	0.0935327	0.0163689	-2.51451	0	1	1	no
27187	ENSDARG00000075339	ENSDARG00000075339	ipp	2:3152162-3180676	low1C	ctl	OK	2.00597	11.7599	2.5515	4.84989	5e-05	0.00421538	yes
27339	ENSDARG00000045737	ENSDARG00000045737	guca1g	25:13936444-14029098	low1C	ctl	NOTEST	0.10923	0.0191542	-2.51163	0	1	1	no
27545	ENSDARG00000101135	ENSDARG00000101135	si:dkey-85k7.7	7:21592998-21608008	low1C	ctl	OK	2.0592	11.9117	2.53223	6.75768	5e-05	0.00421538	yes
27559	ENSDARG00000098094	ENSDARG00000098094	si:dkey-146c18.5	4:59887018-60020041	low1C	ctl	NOTEST	0.108467	0.0191178	-2.50427	0	1	1	no
27777	ENSDARG00000099958	ENSDARG00000099958	BX957318.1	6:52855074-52855998	low1C	ctl	NOTEST	0.338943	0.0600374	-2.49711	0	1	1	no
27802	ENSDARG00000018065	ENSDARG00000018065	ntm	10:30077177-30703636	low1C	ctl	NOTEST	0.180269	0.0319496	-2.49628	0	1	1	no
28026	ENSDARG00000077688	ENSDARG00000077688	cpo	1:4878345-4889770	low1C	ctl	NOTEST	0.05255	0.00934095	-2.49205	0	1	1	no
28142	ENSDARG00000101682	ENSDARG00000101682	si:dkey-146c18.6	4:60104620-60119868	low1C	ctl	NOTEST	0.354614	0.0631867	-2.48856	0	1	1	no
28482	ENSDARG00000103481	ENSDARG00000103481	Metazoa_SRP	11:12239840-12240137	low1C	ctl	OK	2.59553	14.9127	2.52244	2.81522	0.00025	0.0166061	yes
28653	ENSDARG00000101189	ENSDARG00000101189	CR589947.2	3:3871689-3891633	low1C	ctl	NOTEST	0.141541	0.0252913	-2.48451	0	1	1	no
28814	ENSDARG00000005841	ENSDARG00000005841	tnni2a.2	25:30661129-30671126	low1C	ctl	NOTEST	0.0905696	0.0162308	-2.48029	0	1	1	no
28849	ENSDARG00000009079	ENSDARG00000009079	si:ch211-224l10.5	23:16768693-16810847	low1C	ctl	NOTEST	0.31935	0.0573747	-2.47665	0	1	1	no
28883	ENSDARG00000053068	ENSDARG00000053068	cyp8b1	2:3604708-3606683	low1C	ctl	NOTEST	0.283979	0.0510473	-2.47588	0	1	1	no
29077	ENSDARG00000059798	ENSDARG00000059798	kcnq1	7:48282849-48384453	low1C	ctl	NOTEST	0.452086	0.0817762	-2.46684	0	1	1	no
29098	ENSDARG00000016527	ENSDARG00000016527	helz2	6:58575576-58621300	low1C	ctl	NOTEST	0.0451837	0.00821447	-2.45956	0	1	1	no
29364	ENSDARG00000104972	ENSDARG00000104972	pimr199	2:17833863-17840010	low1C	ctl	NOTEST	0.0390082	0.00710463	-2.45695	0	1	1	no
30133	ENSDARG00000092208	ENSDARG00000092208	si:ch211-253h3.2	5:61958197-61960685	low1C	ctl	NOTEST	0.242885	0.0442577	-2.45627	0	1	1	no
30198	ENSDARG00000087359	ENSDARG00000087359	c3a.2	1:55560377-55651273	low1C	ctl	OK	1.17699	0.214877	-2.45352	-2.87642	0.00175	0.0727204	no
30461	ENSDARG00000097624	ENSDARG00000097624	si:rp71-40n14.5	17:8596839-8642394	low1C	ctl	NOTEST	0.0995661	0.0182986	-2.44392	0	1	1	no
30517	ENSDARG00000088891	ENSDARG00000088891	slc23a3	9:7392453-7419404	low1C	ctl	OK	14.4532	2.66073	-2.4415	-4.03662	0.00865	0.238126	no
30757	ENSDARG00000017634	ENSDARG00000017634	pdcb	20:34181451-34187861	low1C	ctl	NOTEST	0.156695	0.0289054	-2.43855	0	1	1	no
31217	ENSDARG00000068580	ENSDARG00000068580	glis1a	2:26873812-26908344	low1C	ctl	NOTEST	0.142844	0.0264759	-2.43169	0	1	1	no
31343	ENSDARG00000021339	ENSDARG00000021339	cpa5	25:18363523-18374295	low1C	ctl	OK	0.52488	0.0980685	-2.42013	-1.96013	0.013	0.305997	no
31347	ENSDARG00000090724	ENSDARG00000090724	scn12aa	2:52295270-52427287	low1C	ctl	NOTEST	0.230844	0.043138	-2.41989	0	1	1	no
31560	ENSDARG00000099680	ENSDARG00000099680	si:dkey-15n5.6	14:33133456-33141276	low1C	ctl	NOTEST	0.124719	0.0233093	-2.41971	0	1	1	no
31738	ENSDARG00000005780	ENSDARG00000005780	npy8br	8:51648273-51649401	low1C	ctl	NOTEST	0.151744	0.0283624	-2.41959	0	1	1	no
31783	ENSDARG00000090575	ENSDARG00000090575	RNF213 (1 of 2)	3:8880714-8887021	low1C	ctl	NOTEST	0.0532786	0.00995829	-2.41959	0	1	1	no
159	ENSDARG00000100341	ENSDARG00000100341	si:ch211-196h24.2	4:46215062-46235568	low1C	ctl	NOTEST	0.0250741	0.00470087	-2.4152	0	1	1	no
612	ENSDARG00000099633	ENSDARG00000099633	si:dkey-186o21.1	10:45078109-45092189	low1C	ctl	OK	1.21685	0.2292	-2.40847	-1.28064	0.01535	0.338414	no
1416	ENSDARG00000074661	ENSDARG00000074661	gper1	3:47806425-47817755	low1C	ctl	NOTEST	0.0285819	0.00538936	-2.40692	0	1	1	no
3013	ENSDARG00000104961	ENSDARG00000104961	ghrhra	2:51171876-51231904	low1C	ctl	NOTEST	0.0451915	0.00852124	-2.40692	0	1	1	no
3686	ENSDARG00000094165	ENSDARG00000094165	si:ch211-261n9.2	3:18035875-18142465	low1C	ctl	NOTEST	0.127701	0.0245998	-2.37605	0	1	1	no
6346	ENSDARG00000104412	ENSDARG00000104412	si:dkey-72l17.5	4:31977776-32027222	low1C	ctl	NOTEST	0.368336	0.0711522	-2.37204	0	1	1	no
6913	ENSDARG00000016412	ENSDARG00000016412	agt	13:23857991-23888466	low1C	ctl	OK	1.36415	0.263714	-2.37096	-1.08395	0.2566	0.999468	no
8846	ENSDARG00000096788	ENSDARG00000096788	si:dkeyp-117h8.10	20:25719023-25746060	low1C	ctl	NOTEST	0.215514	0.0417198	-2.36897	0	1	1	no
10477	ENSDARG00000089149	ENSDARG00000089149	si:ch73-199k24.2	17:49262795-49266217	low1C	ctl	NOTEST	0.0878978	0.017016	-2.36894	0	1	1	no
13782	ENSDARG00000103597	ENSDARG00000103597	si:dkey-40j3.3	4:55354655-55360368	low1C	ctl	NOTEST	0.0639799	0.0123858	-2.36894	0	1	1	no
17241	ENSDARG00000099399	ENSDARG00000099399	thrsp	KN150570.1:13066-13540	low1C	ctl	OK	1.23759	0.241051	-2.36012	-1.5033	0.03485	0.550072	no
18606	ENSDARG00000074547	ENSDARG00000074547	si:ch211-240l19.8	4:8021338-8021954	low1C	ctl	OK	1.73303	0.337776	-2.35916	-2.06711	0.0158	0.345042	no
21018	ENSDARG00000078180	ENSDARG00000078180	sc:d0202	3:48472927-48522242	low1C	ctl	NOTEST	0.505633	0.0990797	-2.35143	0	1	1	no
23456	ENSDARG00000013907	ENSDARG00000013907	KBTBD13 (1 of 3)	25:29167113-29168493	low1C	ctl	NOTEST	0.0578954	0.0113469	-2.35115	0	1	1	no
26562	ENSDARG00000097367	ENSDARG00000097367	cdc14b	8:1156137-1201504	low1C	ctl	NOTEST	0.365387	0.0716585	-2.35021	0	1	1	no
27548	ENSDARG00000062562	ENSDARG00000062562	egln2	15:8359528-8406926	low1C	ctl	OK	0.207955	1.18353	2.50876	4.10033	5e-05	0.00421538	yes
27976	ENSDARG00000084991	ENSDARG00000084991	SNORA62	3:6151961-6152097	low1C	ctl	OK	32.3272	182.879	2.50007	2.64479	0.00065	0.0365333	yes
30971	ENSDARG00000045957	ENSDARG00000045957	gpr65	17:2634389-2640649	low1C	ctl	NOTEST	0.0936426	0.0184269	-2.34535	0	1	1	no
31213	ENSDARG00000005522	ENSDARG00000005522	galr1a	19:22335648-22339304	low1C	ctl	NOTEST	0.0415407	0.00818601	-2.34329	0	1	1	no
454	ENSDARG00000078167	ENSDARG00000078167	si:dkeyp-100h4.1	4:43703065-43742203	low1C	ctl	NOTEST	0.0211268	0.00416505	-2.34267	0	1	1	no
3503	ENSDARG00000037067	ENSDARG00000037067	dnajc22	23:27770152-27776020	low1C	ctl	NOTEST	0.156044	0.0308111	-2.34044	0	1	1	no
3611	ENSDARG00000089237	ENSDARG00000089237	si:ch211-231m23.6	16:49962245-49998978	low1C	ctl	NOTEST	0.0742143	0.0146681	-2.33901	0	1	1	no
6314	ENSDARG00000092996	ENSDARG00000092996	si:dkey-222f2.3	22:5715456-5719604	low1C	ctl	NOTEST	0.656616	0.130075	-2.33571	0	1	1	no
6733	ENSDARG00000096398	ENSDARG00000096398	si:ch211-276a17.5	6:8103758-8111400	low1C	ctl	NOTEST	0.0148165	0.00294692	-2.32993	0	1	1	no
8845	ENSDARG00000104955	ENSDARG00000104955	si:ch211-271c18.3	7:35163780-35332489	low1C	ctl	NOTEST	0.179671	0.0358074	-2.32703	0	1	1	no
12391	ENSDARG00000076448	ENSDARG00000076448	serpinf2a	21:40068747-40081363	low1C	ctl	OK	1.0703	0.214477	-2.31912	-2.32783	0.0864	0.82343	no
13204	ENSDARG00000097561	ENSDARG00000097561	prkar2aa	8:26310342-26349976	low1C	ctl	NOTEST	0.341159	0.0688475	-2.30897	0	1	1	no
16716	ENSDARG00000058414	ENSDARG00000058414	bglap	3:1648398-1677030	low1C	ctl	OK	1.23834	0.249964	-2.30861	-0.664308	0.2714	0.999468	no
19642	ENSDARG00000093462	ENSDARG00000093462	si:dkey-208k22.1	2:24666214-24695389	low1C	ctl	NOTEST	0.393503	0.0795944	-2.30564	0	1	1	no
21755	ENSDARG00000056021	ENSDARG00000056021	sostdc1b	19:31474404-31475707	low1C	ctl	NOTEST	0.566749	0.114669	-2.30524	0	1	1	no
29989	ENSDARG00000092557	ENSDARG00000092557	si:ch211-69k21.3	10:24452523-24524019	low1C	ctl	NOTEST	0.168649	0.0343712	-2.29475	0	1	1	no
31810	ENSDARG00000079170	ENSDARG00000079170	zgc:162154	3:9580749-9602302	low1C	ctl	NOTEST	0.0876982	0.0179275	-2.29038	0	1	1	no
987	ENSDARG00000074906	ENSDARG00000074906	znf831	11:303269-460034	low1C	ctl	NOTEST	0.0403276	0.00831513	-2.27796	0	1	1	no
2794	ENSDARG00000015425	ENSDARG00000015425	slc24a4a	17:38836776-38939839	low1C	ctl	NOTEST	0.0408807	0.00843033	-2.27776	0	1	1	no
3596	ENSDARG00000095184	ENSDARG00000095184	si:ch73-52p7.1	13:969905-1403357	low1C	ctl	NOTEST	0.121393	0.0251275	-2.27234	0	1	1	no
5540	ENSDARG00000021573	ENSDARG00000021573	slc16a7	23:9932512-9954360	low1C	ctl	NOTEST	0.174149	0.0361052	-2.27004	0	1	1	no
10990	ENSDARG00000041787	ENSDARG00000041787	cx32.3	20:40856407-40858504	low1C	ctl	NOTEST	0.499072	0.103499	-2.26963	0	1	1	no
14375	ENSDARG00000039065	ENSDARG00000039065	trpc2a	15:38406835-38460216	low1C	ctl	NOTEST	0.286093	0.0594589	-2.26652	0	1	1	no
15340	ENSDARG00000099142	ENSDARG00000099142	si:ch211-214d11.2	11:12839344-12898277	low1C	ctl	NOTEST	0.0807901	0.0168193	-2.26406	0	1	1	no
17600	ENSDARG00000102215	ENSDARG00000102215	si:ch211-227e10.6	4:52504611-52574015	low1C	ctl	NOTEST	0.0946765	0.019772	-2.25955	0	1	1	no
18145	ENSDARG00000099381	ENSDARG00000099381	si:dkey-27n6.1	4:69510357-69528100	low1C	ctl	NOTEST	0.0972611	0.0203533	-2.2566	0	1	1	no
18910	ENSDARG00000095805	ENSDARG00000095805	si:dkey-16n15.6	8:23370023-23373745	low1C	ctl	NOTEST	0.0532321	0.0111624	-2.25365	0	1	1	no
25943	ENSDARG00000100772	ENSDARG00000100772	si:ch211-154c21.1	14:49592611-49600665	low1C	ctl	NOTEST	0.21521	0.0453723	-2.24586	0	1	1	no
29342	ENSDARG00000054846	ENSDARG00000054846	si:ch73-217b7.4	23:40058641-40059495	low1C	ctl	OK	1.59909	0.337403	-2.2447	-2.35955	0.00125	0.0575328	no
1711	ENSDARG00000054755	ENSDARG00000054755	alox5ap	10:36514804-36648728	low1C	ctl	NOTEST	0.203289	0.0429127	-2.24406	0	1	1	no
3313	ENSDARG00000036479	ENSDARG00000036479	si:dkeyp-80c12.4	1:48865788-48869159	low1C	ctl	NOTEST	0.142059	0.0300545	-2.24083	0	1	1	no
5233	ENSDARG00000092131	ENSDARG00000092131	si:ch211-219f7.3	5:39957078-40114449	low1C	ctl	NOTEST	0.085809	0.0181718	-2.23943	0	1	1	no
7563	ENSDARG00000095678	ENSDARG00000095678	ftr36	2:58943779-59230184	low1C	ctl	NOTEST	0.0690856	0.0148192	-2.22092	0	1	1	no
8178	ENSDARG00000068288	ENSDARG00000068288	lamc2	2:36021835-36039151	low1C	ctl	NOTEST	0.661162	0.38937	-2.21953	0	1	1	no
11109	ENSDARG00000096782	ENSDARG00000096782	si:dkey-148d16.5	12:26502652-26529368	low1C	ctl	NOTEST	0.255161	0.0548737	-2.21722	0	1	1	no
13375	ENSDARG00000097908	ENSDARG00000097908	si:dkey-19d21.4	15:30140910-30257039	low1C	ctl	NOTEST	0.295161	0.063781	-2.2103	0	1	1	no
13380	ENSDARG00000094045	ENSDARG00000094045	si:dkeyp-73d8.8	2:32653289-32654374	low1C	ctl	OK	1.1209	0.242647	-2.20773	-1.98145	0.01635	0.351365	no
19278	ENSDARG00000085561	ENSDARG00000085561	5S_rRNA	10:13346945-13347064	low1C	ctl	OK	19.4659	4.23067	-2.20199	-8.33641	0.25035	0.999468	no
27231	ENSDARG00000093219	ENSDARG00000093219	si:ch211-152f6.7	3:15541502-15584730	low1C	ctl	NOTEST	0.304534	0.0661878	-2.20197	0	1	1	no
29236	ENSDARG00000097008	ENSDARG00000097008	opn1mw1	6:41184332-41191928	low1C	ctl	NOTEST	0.1012	0.0219948	-2.20197	0	1	1	no
30123	ENSDARG00000076270	ENSDARG00000076270	adamts13	8:45218926-45269491	low1C	ctl	NOTEST	0.0625519	0.0136089	-2.2005	0	1	1	no
530	ENSDARG00000098291	ENSDARG00000098291	trpc3	14:3316130-3358586	low1C	ctl	NOTEST	0.0776222	0.0169181	-2.19791	0	1	1	no
6327	ENSDARG00000096558	ENSDARG00000096558	si:ch211-80j13.1	20:10365960-10435573	low1C	ctl	NOTEST	0.0452055	0.0098609	-2.19671	0	1	1	no
7857	ENSDARG00000092878	ENSDARG00000092878	NUGGC (4 of 4)	19:7945841-7954911	low1C	ctl	NOTEST	0.0856352	0.0187709	-2.18971	0	1	1	no
10058	ENSDARG00000078618	ENSDARG00000078618	inpp5kb	10:24335028-24422264	low1C	ctl	NOTEST	0.19186	0.042069	-2.18923	0	1	1	no
11636	ENSDARG00000002600	ENSDARG00000002600	pcsk1	21:11592201-11629715	low1C	ctl	NOTEST	0.0375432	0.00824997	-2.18609	0	1	1	no
23898	ENSDARG00000086184	ENSDARG00000086184	FBXO48 (1 of 2)	1:50964942-50971676	low1C	ctl	NOTEST	0.22862	0.0502867	-2.18471	0	1	1	no
27891	ENSDARG00000096906	ENSDARG00000096906	si:dkey-7i4.24	15:712180-801516	low1C	ctl	NOTEST	0.100621	0.0221602	-2.18289	0	1	1	no
29913	ENSDARG00000074285	ENSDARG00000074285	si:ch73-335m24.2	14:33519774-33531931	low1C	ctl	NOTEST	0.414703	0.09152	-2.17992	0	1	1	no
66	ENSDARG00000094958	ENSDARG00000094958	si:ch211-222e20.5	10:28567874-28568546	low1C	ctl	OK	0.699544	0.154416	-2.17959	-1.27665	0.02295	0.431815	no
1994	ENSDARG00000038822	ENSDARG00000038822	mrc1b	2:31533966-31557620	low1C	ctl	NOTEST	0.155756	0.0343911	-2.17918	0	1	1	no
6117	ENSDARG00000043806	ENSDARG00000043806	postna	10:25808692-25856141	low1C	ctl	NOTEST	0.486869	0.107804	-2.17512	0	1	1	no
7227	ENSDARG00000041540	ENSDARG00000041540	sult1st2	8:46505863-46573569	low1C	ctl	NOTEST	0.0541325	0.0120095	-2.17233	0	1	1	no
8212	ENSDARG00000103886	ENSDARG00000103886	CU570894.1	22:1484667-2854042	low1C	ctl	NOTEST	0.226242	0.0501961	-2.17222	0	1	1	no
8857	ENSDARG00000103556	ENSDARG00000103556	si:ch211-218g23.6	11:29487411-29489914	low1C	ctl	OK	0.357233	1.9715	2.46436	3.4497	5e-05	0.00421538	yes
8859	ENSDARG00000081192	ENSDARG00000081192	U5	20:23333589-23333704	low1C	ctl	OK	2693.83	14588.8	2.43713	7.36884	5e-05	0.00421538	yes
19951	ENSDARG00000093796	ENSDARG00000093796	itln2	7:32865592-32871625	low1C	ctl	NOTEST	0.0945722	0.0211481	-2.16089	0	1	1	no
29789	ENSDARG00000098951	ENSDARG00000098951	si:dkey-150l7.8	7:38239905-38419169	low1C	ctl	OK	0.948269	0.212296	-2.15922	-0.212302	0.12395	0.91404	no
4160	ENSDARG00000093492	ENSDARG00000093492	si:dkey-246i21.1	23:29259310-29331020	low1C	ctl	NOTEST	0.507288	0.11383	-2.15592	0	1	1	no
5712	ENSDARG00000070229	ENSDARG00000070229	C11H1orf116 (1 of 2)	11:37416072-37425814	low1C	ctl	NOTEST	0.0383097	0.00861016	-2.1536	0	1	1	no
6792	ENSDARG00000096258	ENSDARG00000096258	si:dkey-15f23.1	20:55043756-55094229	low1C	ctl	NOTEST	0.394654	0.0887557	-2.15268	0	1	1	no
17267	ENSDARG00000098115	ENSDARG00000098115	si:dkey-178j11.5	4:30856626-30880151	low1C	ctl	NOTEST	0.0185082	0.0041624	-2.15268	0	1	1	no
17323	ENSDARG00000101518	ENSDARG00000101518	frem2b	15:32576758-32738123	low1C	ctl	NOTEST	0.276694	0.062263	-2.15184	0	1	1	no
19492	ENSDARG00000103873	ENSDARG00000103873	si:dkey-182o15.4	7:29189909-29229220	low1C	ctl	NOTEST	0.35844	0.0806882	-2.1513	0	1	1	no
26827	ENSDARG00000077169	ENSDARG00000077169	si:ch211-153b23.4	14:11144483-11150710	low1C	ctl	OK	0.441944	2.35856	2.41597	4.6661	5e-05	0.00421538	yes
7652	ENSDARG00000097267	ENSDARG00000097267	si:ch211-266k8.6	25:16456808-16458357	low1C	ctl	NOTEST	0.31737	0.0717525	-2.14507	0	1	1	no
14778	ENSDARG00000038587	ENSDARG00000038587	CU929150.1	2:45306856-45309466	low1C	ctl	NOTEST	0.0553794	0.0125256	-2.14446	0	1	1	no
27425	ENSDARG00000020952	ENSDARG00000020952	NAALADL1	5:25648226-25660972	low1C	ctl	NOTEST	0.0217696	0.00494794	-2.13742	0	1	1	no
29588	ENSDARG00000088641	ENSDARG00000088641	grn2	19:40599264-40618343	low1C	ctl	NOTEST	0.483865	0.110029	-2.13672	0	1	1	no
6037	ENSDARG00000023176	ENSDARG00000023176	tdo2b	11:33821729-33834881	low1C	ctl	OK	1.67859	0.382401	-2.13409	-2.02456	0.1223	0.911352	no
7017	ENSDARG00000037425	ENSDARG00000037425	s100a10a	19:8687957-8689348	low1C	ctl	NOTEST	0.503749	0.114843	-2.13304	0	1	1	no
13664	ENSDARG00000100910	ENSDARG00000100910	si:ch211-195p4.4	16:40181440-40390486	low1C	ctl	OK	2.52606	0.577548	-2.12887	-0.691139	0.4661	0.999468	no
16499	ENSDARG00000102922	ENSDARG00000102922	BX470115.2	4:47185952-47198297	low1C	ctl	NOTEST	0.0328395	0.00752192	-2.12626	0	1	1	no
22016	ENSDARG00000021172	ENSDARG00000021172	cyp2ad2	20:25626711-25659328	low1C	ctl	OK	5.17207	1.18547	-2.12528	-1.32208	0.1242	0.91473	no
22225	ENSDARG00000102370	ENSDARG00000102370	znf1094	4:40986636-40993450	low1C	ctl	NOTEST	0.0555974	0.0127931	-2.11965	0	1	1	no
25284	ENSDARG00000088121	ENSDARG00000088121	si:ch211-168k15.4	7:67029912-67093255	low1C	ctl	NOTEST	0.0250701	0.00579479	-2.11314	0	1	1	no
28131	ENSDARG00000105097	ENSDARG00000105097	Metazoa_SRP	11:11400211-11400509	low1C	ctl	OK	4.65037	23.8692	2.35974	3.34461	5e-05	0.00421538	yes
4080	ENSDARG00000029051	ENSDARG00000029051	gbe1a	10:23964325-24327137	low1C	ctl	NOTEST	0.121334	0.0281409	-2.10824	0	1	1	no
6443	ENSDARG00000052255	ENSDARG00000052255	trim35-3	3:4533942-4546666	low1C	ctl	NOTEST	0.057855	0.0134666	-2.10305	0	1	1	no
14249	ENSDARG00000020031	ENSDARG00000020031	cldn11a	2:26161208-26501150	low1C	ctl	OK	0.685642	0.159641	-2.10262	-0.134167	0.29125	0.999468	no
25226	ENSDARG00000053854	ENSDARG00000053854	uts2a	23:29962547-30504802	low1C	ctl	NOTEST	0.107225	0.025	-2.10064	0	1	1	no
875	ENSDARG00000074754	ENSDARG00000074754	si:dkey-188i13.9	13:37512867-37517011	low1C	ctl	NOTEST	0.121812	0.0284027	-2.10055	0	1	1	no
1468	ENSDARG00000079880	ENSDARG00000079880	tas2r200.1	8:30690196-30816183	low1C	ctl	NOTEST	0.192211	0.0448583	-2.09924	0	1	1	no
2057	ENSDARG00000083537	ENSDARG00000083537	dre-mir-133b	20:19643678-19645969	low1C	ctl	OK	103.467	24.1525	-2.09892	-0.304141	0.54045	0.999468	no
13753	ENSDARG00000014916	ENSDARG00000014916	slc10a2	9:27528758-27533937	low1C	ctl	NOTEST	0.227266	0.0532514	-2.09349	0	1	1	no
14510	ENSDARG00000078258	ENSDARG00000078258	GGT5 (2 of 2)	10:41628192-41685320	low1C	ctl	NOTEST	0.036013	0.00845417	-2.09078	0	1	1	no
13101	ENSDARG00000098284	ENSDARG00000098284	ctxn1	22:4035605-4061809	low1C	ctl	NOTEST	0.0773185	0.0181508	-2.09078	0	1	1	no
17749	ENSDARG00000092130	ENSDARG00000092130	si:dkey-21o19.3	23:24211335-24240819	low1C	ctl	NOTEST	0.186901	0.0441031	-2.08332	0	1	1	no
31585	ENSDARG00000086633	ENSDARG00000086633	or111-3	15:31483967-31533251	low1C	ctl	NOTEST	0.0394163	0.00930542	-2.08265	0	1	1	no
3898	ENSDARG00000096735	ENSDARG00000096735	si:dkey-34f16.9	20:36942907-36984386	low1C	ctl	NOTEST	0.123265	0.0291951	-2.07797	0	1	1	no
7709	ENSDARG00000095078	ENSDARG00000095078	si:dkeyp-74a11.3	9:24074773-24083609	low1C	ctl	NOTEST	0.246241	0.0584181	-2.07559	0	1	1	no
8612	ENSDARG00000101489	ENSDARG00000101489	U1	4:41438317-41438482	low1C	ctl	OK	20.5643	104.113	2.33993	2.79481	0.0005	0.0292267	yes
11896	ENSDARG00000103230	ENSDARG00000103230	CABZ01079302.1	KN150335.1:33186-37578	low1C	ctl	NOTEST	0.425096	0.101477	-2.06664	0	1	1	no
13636	ENSDARG00000095478	ENSDARG00000095478	si:dkey-70b24.5	8:39230136-39230746	low1C	ctl	NOTEST	0.313673	0.074902	-2.06619	0	1	1	no
15639	ENSDARG00000099145	ENSDARG00000099145	si:ch211-129p6.5	4:41792980-41802267	low1C	ctl	NOTEST	0.843848	0.201502	-2.06619	0	1	1	no
20109	ENSDARG00000099583	ENSDARG00000099583	CABZ01034082.1	KN149686.1:2033-15179	low1C	ctl	NOTEST	0.196043	0.0468625	-2.06466	0	1	1	no
20208	ENSDARG00000094489	ENSDARG00000094489	si:dkey-58f10.6	5:38143490-38149521	low1C	ctl	OK	1.57611	0.378097	-2.05954	-2.11078	0.0048	0.153041	no
30849	ENSDARG00000094002	ENSDARG00000094002	ccl34b.4	24:27337428-27340039	low1C	ctl	NOTEST	0.470661	0.113095	-2.05716	0	1	1	no
3153	ENSDARG00000104480	ENSDARG00000104480	hcn1	21:10161295-10395898	low1C	ctl	NOTEST	0.121521	0.0292192	-2.05622	0	1	1	no
3361	ENSDARG00000102181	ENSDARG00000102181	Metazoa_SRP	11:11477184-11477481	low1C	ctl	OK	2.07019	10.4767	2.33935	2.64741	0.0009	0.0447093	yes
4540	ENSDARG00000041828	ENSDARG00000041828	si:dkeyp-28d2.4	24:12768909-12770614	low1C	ctl	NOTEST	0.0833915	0.0200762	-2.05441	0	1	1	no
13528	ENSDARG00000080156	ENSDARG00000080156	SNORD30	7:24770920-24775595	low1C	ctl	OK	370.356	89.2828	-2.05246	-16.6353	0.44595	0.999468	no
20215	ENSDARG00000057096	ENSDARG00000057096	ndr1	21:20974149-20976449	low1C	ctl	NOTEST	0.0898971	0.0217097	-2.04993	0	1	1	no
28998	ENSDARG00000074601	ENSDARG00000074601	cbln2a	2:30475172-30476760	low1C	ctl	NOTEST	0.275284	0.0664797	-2.04993	0	1	1	no
29804	ENSDARG00000091996	ENSDARG00000091996	si:ch211-117m20.5	5:30014378-30015748	low1C	ctl	OK	0.741185	3.67089	2.30823	3.14501	5e-05	0.00421538	yes
30442	ENSDARG00000089617	ENSDARG00000089617	RNaseP_nuc	2:37844278-37844581	low1C	ctl	OK	29.3689	145.299	2.30666	5.40585	5e-05	0.00421538	yes
10216	ENSDARG00000094793	ENSDARG00000094793	ovch2	25:15977949-15979857	low1C	ctl	NOTEST	0.0565877	0.0137211	-2.0441	0	1	1	no
10553	ENSDARG00000101861	ENSDARG00000101861	cyp2k19	3:12558900-12674938	low1C	ctl	NOTEST	0.446728	0.108527	-2.04135	0	1	1	no
10619	ENSDARG00000086105	ENSDARG00000086105	Vault	14:2489384-2489489	low1C	ctl	OK	2410.5	11863.1	2.29907	6.16995	5e-05	0.00421538	yes
12062	ENSDARG00000024740	ENSDARG00000024740	gng13a	1:8514919-8543896	low1C	ctl	NOTEST	0.145136	0.0354469	-2.03367	0	1	1	no
19977	ENSDARG00000097979	ENSDARG00000097979	ugt1b3	11:30048397-30082831	low1C	ctl	NOTEST	0.077957	0.019065	-2.03176	0	1	1	no
27893	ENSDARG00000085497	ENSDARG00000085497	RNaseP_nuc	2:42737319-42737617	low1C	ctl	OK	17.2493	82.4628	2.25721	4.54862	5e-05	0.00421538	yes
5524	ENSDARG00000052971	ENSDARG00000052971	ftr19	2:47984268-48069643	low1C	ctl	NOTEST	0.0347243	0.00851571	-2.02775	0	1	1	no
7035	ENSDARG00000035765	ENSDARG00000035765	si:ch73-388k15.2	15:6681427-6729989	low1C	ctl	NOTEST	0.0416152	0.0102064	-2.02764	0	1	1	no
9698	ENSDARG00000092912	ENSDARG00000092912	si:ch211-3o3.7	9:41137548-41151786	low1C	ctl	NOTEST	0.0943692	0.0231447	-2.02764	0	1	1	no
11522	ENSDARG00000101524	ENSDARG00000101524	znf1080	4:58189792-58438119	low1C	ctl	NOTEST	0.471826	0.116	-2.02413	0	1	1	no
15303	ENSDARG00000099670	ENSDARG00000099670	znf1074	4:53701264-53711220	low1C	ctl	NOTEST	0.0208845	0.00513598	-2.02372	0	1	1	no
17469	ENSDARG00000094860	ENSDARG00000094860	gpr186	19:43951867-43956655	low1C	ctl	NOTEST	0.0512878	0.0126306	-2.02169	0	1	1	no
28458	ENSDARG00000097470	ENSDARG00000097470	si:ch73-322b17.3	16:21985450-22004103	low1C	ctl	OK	0.519314	0.127958	-2.02093	-1.3176	0.0333	0.538698	no
29450	ENSDARG00000009160	ENSDARG00000009160	kmo	13:41967910-42180452	low1C	ctl	NOTEST	0.436502	0.108083	-2.01385	0	1	1	no
1344	ENSDARG00000087646	ENSDARG00000087646	runx1	1:1241693-1253961	low1C	ctl	NOTEST	0.425561	0.105549	-2.01145	0	1	1	no
4165	ENSDARG00000034211	ENSDARG00000034211	capn2l	22:26617034-26646980	low1C	ctl	OK	0.221269	1.05428	2.25238	3.28174	5e-05	0.00421538	yes
4855	ENSDARG00000091883	ENSDARG00000091883	zgc:77614	8:34530633-34792102	low1C	ctl	NOTEST	0.0973387	0.0242142	-2.00716	0	1	1	no
7768	ENSDARG00000093481	ENSDARG00000093481	zgc:77614	8:34530633-34792102	low1C	ctl	NOTEST	0.0973387	0.0242142	-2.00716	0	1	1	no
15843	ENSDARG00000092042	ENSDARG00000092042	si:ch211-226f24.4	8:31426219-31434102	low1C	ctl	OK	1.99598	0.49682	-2.0063	-0.318031	0.44555	0.999468	no
24321	ENSDARG00000101586	ENSDARG00000101586	CCDC18 (2 of 2)	6:24040947-24044114	low1C	ctl	OK	1.32808	0.330624	-2.00608	-2.04177	0.00445	0.145588	no
25287	ENSDARG00000099695	ENSDARG00000099695	si:dkey-61n16.5	3:13762103-13771327	low1C	ctl	OK	0.991544	0.247153	-2.00427	-1.33206	0.00475	0.152	no
27398	ENSDARG00000102049	ENSDARG00000102049	si:ch73-361k9.1	1:11986178-11991108	low1C	ctl	OK	1.06136	0.264569	-2.0042	-0.894771	0.30095	0.999468	no
27881	ENSDARG00000086569	ENSDARG00000086569	zgc:172051	3:1236409-1293074	low1C	ctl	OK	1.37284	0.343909	-1.99707	-1.90551	0.0136	0.315462	no
28823	ENSDARG00000075909	ENSDARG00000075909	slc35f3a	12:30608875-30662841	low1C	ctl	NOTEST	0.203773	0.0511332	-1.99463	0	1	1	no
1462	ENSDARG00000104262	ENSDARG00000104262	si:dkey-56m15.3	4:53104961-53110305	low1C	ctl	NOTEST	0.0996957	0.0250472	-1.99288	0	1	1	no
8444	ENSDARG00000102030	ENSDARG00000102030	BX936303.2	4:52259405-52279274	low1C	ctl	NOTEST	0.0469795	0.0118167	-1.9912	0	1	1	no
16237	ENSDARG00000103677	ENSDARG00000103677	OGFR (4 of 4)	11:20061716-20064117	low1C	ctl	NOTEST	0.037843	0.00951863	-1.9912	0	1	1	no
17462	ENSDARG00000093303	ENSDARG00000093303	IFITM10	5:32658135-32658926	low1C	ctl	NOTEST	0.209752	0.0528169	-1.98961	0	1	1	no
25228	ENSDARG00000098933	ENSDARG00000098933	Metazoa_SRP	11:12245901-12632880	low1C	ctl	OK	14.7642	67.6417	2.19581	3.36491	5e-05	0.00421538	yes
29448	ENSDARG00000099574	ENSDARG00000099574	CABZ01030016.1	KN150259.1:16421-20444	low1C	ctl	NOTEST	0.0677936	0.0171405	-1.98374	0	1	1	no
2195	ENSDARG00000041295	ENSDARG00000041295	lim2.5	16:49962245-49998978	low1C	ctl	NOTEST	0.0992398	0.0251905	-1.97804	0	1	1	no
2744	ENSDARG00000097035	ENSDARG00000097035	si:ch211-268b10.1	11:7772674-7786493	low1C	ctl	NOTEST	0.024944	0.00633166	-1.97804	0	1	1	no
7746	ENSDARG00000040781	ENSDARG00000040781	sult3st4	22:15304830-15309998	low1C	ctl	NOTEST	0.216081	0.0548844	-1.9771	0	1	1	no
11662	ENSDARG00000027192	ENSDARG00000027192	hcn3	19:9267249-9289188	low1C	ctl	NOTEST	0.0892185	0.0226663	-1.97679	0	1	1	no
24027	ENSDARG00000099929	ENSDARG00000099929	CR361561.1	4:63963243-63968360	low1C	ctl	NOTEST	0.0944548	0.0240006	-1.97655	0	1	1	no
4313	ENSDARG00000095830	ENSDARG00000095830	serpinb1l1	16:51378010-51434918	low1C	ctl	NOTEST	0.200636	0.0512038	-1.97026	0	1	1	no
8523	ENSDARG00000058332	ENSDARG00000058332	si:ch211-133j6.3	23:10417950-10420582	low1C	ctl	NOTEST	0.155077	0.0395925	-1.96968	0	1	1	no
12652	ENSDARG00000034403	ENSDARG00000034403	zgc:173443	10:8086654-8121037	low1C	ctl	OK	0.795978	0.203826	-1.96539	-1.02076	0.2334	0.999468	no
16935	ENSDARG00000099956	ENSDARG00000099956	si:dkey-83d4.5	14:21387229-21396669	low1C	ctl	NOTEST	0.18519	0.0474683	-1.96397	0	1	1	no
29118	ENSDARG00000075527	ENSDARG00000075527	si:dkey-269i1.3	12:16470533-16829977	low1C	ctl	OK	12.1735	3.12189	-1.96326	-0.895051	0.16675	0.985218	no
31925	ENSDARG00000093402	ENSDARG00000093402	si:dkey-286j17.4	22:9605487-9706368	low1C	ctl	NOTEST	0.277562	0.0713159	-1.96051	0	1	1	no
1852	ENSDARG00000044900	ENSDARG00000044900	prlhr2a	8:37873231-37916681	low1C	ctl	NOTEST	0.0657664	0.0169712	-1.95426	0	1	1	no
11545	ENSDARG00000094771	ENSDARG00000094771	si:dkey-280e8.1	5:59477313-59479560	low1C	ctl	NOTEST	0.0639396	0.0165072	-1.95361	0	1	1	no
17508	ENSDARG00000039747	ENSDARG00000039747	si:ch211-62a1.1	13:45703702-45707215	low1C	ctl	OK	0.544775	0.140645	-1.9536	-1.52062	0.23265	0.999468	no
5653	ENSDARG00000070894	ENSDARG00000070894	abhd6b	23:19728957-19741415	low1C	ctl	NOTEST	0.144824	0.037476	-1.95026	0	1	1	no
26077	ENSDARG00000054680	ENSDARG00000054680	chrna9	1:22717882-22727172	low1C	ctl	NOTEST	0.0551064	0.0142925	-1.94696	0	1	1	no
30729	ENSDARG00000104679	ENSDARG00000104679	si:dkey-20i10.5	13:12167521-12243118	low1C	ctl	NOTEST	0.254373	0.0659747	-1.94696	0	1	1	no
8020	ENSDARG00000095149	ENSDARG00000095149	znf1062	4:40602811-40684809	low1C	ctl	NOTEST	0.325033	0.0846025	-1.94181	0	1	1	no
9653	ENSDARG00000056144	ENSDARG00000056144	TMEM150B	3:24089805-24095480	low1C	ctl	NOTEST	0.16475	0.0429758	-1.93868	0	1	1	no
13594	ENSDARG00000029388	ENSDARG00000029388	LRG1 (1 of 3)	20:23532384-23545553	low1C	ctl	OK	2.57741	0.673667	-1.93581	-1.79697	0.0076	0.214611	no
19996	ENSDARG00000074302	ENSDARG00000074302	gpr183b	1:29736039-29764294	low1C	ctl	NOTEST	0.0323487	0.00847168	-1.93299	0	1	1	no
24738	ENSDARG00000079330	ENSDARG00000079330	COL26A1	10:33248492-33293427	low1C	ctl	NOTEST	0.0664407	0.0173999	-1.93299	0	1	1	no
8997	ENSDARG00000079375	ENSDARG00000079375	CU104698.1	9:10397381-10398559	low1C	ctl	NOTEST	0.409305	0.107192	-1.93299	0	1	1	no
29710	ENSDARG00000098925	ENSDARG00000098925	prdm1b	19:48516954-48524676	low1C	ctl	NOTEST	0.249716	0.0653972	-1.93299	0	1	1	no
6226	ENSDARG00000087663	ENSDARG00000087663	PRR35	24:37937736-38209408	low1C	ctl	NOTEST	0.0239585	0.00627459	-1.93295	0	1	1	no
14592	ENSDARG00000051795	ENSDARG00000051795	si:dkeyp-110c12.3	25:19583010-19595950	low1C	ctl	NOTEST	0.0685175	0.0179961	-1.92879	0	1	1	no
19225	ENSDARG00000093739	ENSDARG00000093739	C9H17orf105 (1 of 2)	9:32259210-32260684	low1C	ctl	NOTEST	0.0735753	0.0193521	-1.92673	0	1	1	no
346	ENSDARG00000039665	ENSDARG00000039665	FO834840.1	20:7367355-7387461	low1C	ctl	NOTEST	0.0104891	0.00275899	-1.92667	0	1	1	no
4599	ENSDARG00000086613	ENSDARG00000086613	si:dkey-266f7.10	19:8035753-8038945	low1C	ctl	NOTEST	0.0310245	0.00816053	-1.92667	0	1	1	no
4802	ENSDARG00000069018	ENSDARG00000069018	cyp7a1a	2:22492071-22494735	low1C	ctl	NOTEST	0.0556694	0.0147012	-1.92095	0	1	1	no
5004	ENSDARG00000057262	ENSDARG00000057262	si:dkey-91i10.3	9:23198738-23212419	low1C	ctl	NOTEST	0.132876	0.0352205	-1.9156	0	1	1	no
12359	ENSDARG00000030626	ENSDARG00000030626	lrit2	13:29339991-29343854	low1C	ctl	NOTEST	0.03352	0.00890642	-1.9121	0	1	1	no
15263	ENSDARG00000076972	ENSDARG00000076972	si:dkey-208k22.3	2:24709800-24713436	low1C	ctl	NOTEST	0.0583245	0.015545	-1.90765	0	1	1	no
17765	ENSDARG00000093780	ENSDARG00000093780	si:ch211-212c13.6	15:21024336-21042516	low1C	ctl	NOTEST	0.16491	0.0442	-1.89956	0	1	1	no
26094	ENSDARG00000100450	ENSDARG00000100450	btr21	19:3788105-3849697	low1C	ctl	NOTEST	0.126161	0.033959	-1.89339	0	1	1	no
26461	ENSDARG00000101749	ENSDARG00000101749	zgc:92161	3:44893985-44912921	low1C	ctl	OK	0.919244	0.247651	-1.89214	-1.71688	0.1832	0.999468	no
31551	ENSDARG00000089313	ENSDARG00000089313	U4	4:14728262-14737845	low1C	ctl	OK	1470.95	6735.93	2.19513	3.02495	0.00025	0.0166061	yes
4827	ENSDARG00000098154	ENSDARG00000098154	AL929031.1	3:40384248-40387946	low1C	ctl	OK	2723.89	736.582	-1.88675	-0.0950237	0.4587	0.999468	no
6583	ENSDARG00000059342	ENSDARG00000059342	avil	11:206956-220893	low1C	ctl	NOTEST	0.0396419	0.0107302	-1.88535	0	1	1	no
30401	ENSDARG00000097856	ENSDARG00000097856	si:ch211-195c22.3	5:34520894-34600621	low1C	ctl	NOTEST	0.410324	0.111137	-1.88442	0	1	1	no
24802	ENSDARG00000056376	ENSDARG00000056376	ankrd37	1:17002488-17005836	low1C	ctl	OK	3.15399	14.3074	2.18151	5.00969	5e-05	0.00421538	yes
27756	ENSDARG00000052207	ENSDARG00000052207	c3a.3	1:55560377-55651273	low1C	ctl	OK	0.702028	0.190671	-1.88044	-1.78162	0.00325	0.114442	no
2293	ENSDARG00000099546	ENSDARG00000099546	kynu	6:588876-601678	low1C	ctl	OK	1.42778	0.38823	-1.8788	-1.27543	0.1174	0.907728	no
2299	ENSDARG00000076830	ENSDARG00000076830	si:dkey-65b12.6	5:41226804-41244963	low1C	ctl	NOTEST	0.141599	0.0385137	-1.87837	0	1	1	no
13378	ENSDARG00000079544	ENSDARG00000079544	si:ch1073-464p5.5	3:1236409-1293074	low1C	ctl	OK	0.771684	0.209926	-1.87813	-0.721176	0.2986	0.999468	no
14361	ENSDARG00000068989	ENSDARG00000068989	gabra1	21:42037140-42087261	low1C	ctl	NOTEST	0.12973	0.0353398	-1.87615	0	1	1	no
23027	ENSDARG00000077792	ENSDARG00000077792	cdc42ep1b	3:3826292-3841637	low1C	ctl	NOTEST	0.496837	0.135676	-1.87261	0	1	1	no
27663	ENSDARG00000094861	ENSDARG00000094861	si:dkey-163f12.11	8:21393904-21404617	low1C	ctl	NOTEST	0.14033	0.0384756	-1.8668	0	1	1	no
28697	ENSDARG00000002701	ENSDARG00000002701	rasl12	7:13503473-13529469	low1C	ctl	NOTEST	0.101374	0.0278652	-1.86316	0	1	1	no
6793	ENSDARG00000094852	ENSDARG00000094852	si:ch211-137i24.13	5:23741881-23756192	low1C	ctl	NOTEST	0.217662	0.0598904	-1.86169	0	1	1	no
8789	ENSDARG00000097729	ENSDARG00000097729	si:dkeyp-117h8.11	20:25811700-25836225	low1C	ctl	NOTEST	0.0575089	0.0158237	-1.86169	0	1	1	no
12555	ENSDARG00000070073	ENSDARG00000070073	si:dkey-13m1.5	11:13449393-13459607	low1C	ctl	NOTEST	0.0457403	0.0125867	-1.86156	0	1	1	no
12847	ENSDARG00000088689	ENSDARG00000088689	si:ch211-201o1.1	16:152593-168145	low1C	ctl	NOTEST	0.304709	0.0838498	-1.86155	0	1	1	no
13073	ENSDARG00000058120	ENSDARG00000058120	GPR83	5:21859214-21866116	low1C	ctl	NOTEST	0.0558855	0.0153791	-1.86151	0	1	1	no
14798	ENSDARG00000098794	ENSDARG00000098794	si:dkey-165b20.2	4:61142226-61212719	low1C	ctl	NOTEST	0.040077	0.0110434	-1.85959	0	1	1	no
15419	ENSDARG00000097054	ENSDARG00000097054	si:ch73-65n21.2	2:14342433-14343462	low1C	ctl	NOTEST	0.247112	0.0683678	-1.85377	0	1	1	no
19531	ENSDARG00000098187	ENSDARG00000098187	kctd14	18:3034843-3042424	low1C	ctl	NOTEST	0.315222	0.0874575	-1.84971	0	1	1	no
16208	ENSDARG00000103527	ENSDARG00000103527	si:dkeyp-35e5.9	4:60835781-60842768	low1C	ctl	NOTEST	0.0973467	0.0270433	-1.84786	0	1	1	no
1032	ENSDARG00000059399	ENSDARG00000059399	si:ch211-160o17.6	11:2621888-2637674	low1C	ctl	NOTEST	0.061648	0.0171513	-1.84573	0	1	1	no
7443	ENSDARG00000041864	ENSDARG00000041864	capn3a	17:45191717-45363385	low1C	ctl	NOTEST	0.372804	0.103774	-1.84497	0	1	1	no
18904	ENSDARG00000060837	ENSDARG00000060837	trpc5b	21:34098256-34177168	low1C	ctl	NOTEST	0.0349248	0.0097307	-1.84364	0	1	1	no
5114	ENSDARG00000038979	ENSDARG00000038979	VOPP1 (1 of 2)	2:24167970-24181772	low1C	ctl	NOTEST	0.124514	0.0347096	-1.8429	0	1	1	no
18459	ENSDARG00000081029	ENSDARG00000081029	U5	20:48781039-48781153	low1C	ctl	OK	184.39	833.857	2.17704	3.31457	5e-05	0.00421538	yes
25366	ENSDARG00000030215	ENSDARG00000030215	matn1	19:43718981-43742683	low1C	ctl	NOTEST	0.0749211	0.02092	-1.84049	0	1	1	no
28062	ENSDARG00000100167	ENSDARG00000100167	CSDC2 (2 of 2)	3:5098932-5106411	low1C	ctl	NOTEST	0.352193	0.0984628	-1.83872	0	1	1	no
31459	ENSDARG00000094929	ENSDARG00000094929	apoa4b.3	16:23999037-24033538	low1C	ctl	OK	17.6808	4.9433	-1.83864	-0.730263	0.46615	0.999468	no
2459	ENSDARG00000060211	ENSDARG00000060211	ankef1b	17:12242966-12254043	low1C	ctl	NOTEST	0.108689	0.0304093	-1.83762	0	1	1	no
27124	ENSDARG00000087687	ENSDARG00000087687	TMEM100	3:10460077-10470621	low1C	ctl	NOTEST	0.195501	0.0547674	-1.83579	0	1	1	no
11978	ENSDARG00000043175	ENSDARG00000043175	CELA1 (5 of 7)	22:7409408-7446506	low1C	ctl	NOTEST	0.0646112	0.0181981	-1.828	0	1	1	no
16389	ENSDARG00000092967	ENSDARG00000092967	si:dkey-93m18.4	21:6100706-6103808	low1C	ctl	OK	0.719242	0.202859	-1.826	-1.21426	0.20185	0.999468	no
30939	ENSDARG00000087168	ENSDARG00000087168	si:ch211-162i8.4	4:44506971-45111228	low1C	ctl	NOTEST	0.273864	0.077598	-1.81937	0	1	1	no
8455	ENSDARG00000092283	ENSDARG00000092283	cxl34b.11	24:27390937-27394612	low1C	ctl	NOTEST	0.150091	0.0425394	-1.81897	0	1	1	no
16492	ENSDARG00000098397	ENSDARG00000098397	si:ch73-59f11.2	3:6672169-6711355	low1C	ctl	NOTEST	0.0112048	0.00317571	-1.81897	0	1	1	no
21804	ENSDARG00000095547	ENSDARG00000095547	si:ch211-223a10.3	13:30968126-31009514	low1C	ctl	NOTEST	0.258602	0.0732977	-1.81889	0	1	1	no
11719	ENSDARG00000086931	ENSDARG00000086931	CABZ01029822.1	19:6937663-6954182	low1C	ctl	NOTEST	0.12133	0.0344365	-1.81693	0	1	1	no
19388	ENSDARG00000096541	ENSDARG00000096541	si:dkey-121b10.8	1:51503266-51518868	low1C	ctl	NOTEST	0.282351	0.0805319	-1.80986	0	1	1	no
22955	ENSDARG00000095696	ENSDARG00000095696	trpm2	4:75445045-75464503	low1C	ctl	NOTEST	0.0188752	0.00538598	-1.80921	0	1	1	no
2040	ENSDARG00000019660	ENSDARG00000019660	rxfp2a	15:31877951-31914678	low1C	ctl	NOTEST	0.0198392	0.00566799	-1.80744	0	1	1	no
3888	ENSDARG00000096863	ENSDARG00000096863	si:ch73-380l3.4	15:38144849-38148414	low1C	ctl	NOTEST	0.0223519	0.00639342	-1.80574	0	1	1	no
10569	ENSDARG00000039349	ENSDARG00000039349	qrfpra	13:30085459-30104770	low1C	ctl	NOTEST	0.0622347	0.0178025	-1.80564	0	1	1	no
6673	ENSDARG00000092162	ENSDARG00000092162	mhc1zaa	3:577880-598874	low1C	ctl	NOTEST	0.0884507	0.0253218	-1.80449	0	1	1	no
6789	ENSDARG00000101678	ENSDARG00000101678	FO704648.1	5:3359752-3361102	low1C	ctl	NOTEST	0.0518867	0.0148575	-1.80417	0	1	1	no
7255	ENSDARG00000103343	ENSDARG00000103343	TRIM14 (17 of 19)	4:58189792-58438119	low1C	ctl	NOTEST	0.0495938	0.014201	-1.80417	0	1	1	no
3311	ENSDARG00000090572	ENSDARG00000090572	si:dkey-63j12.4	23:16904719-16923172	low1C	ctl	NOTEST	0.14448	0.0414377	-1.80186	0	1	1	no
16062	ENSDARG00000074633	ENSDARG00000074633	gpr35.1	22:3233991-3242157	low1C	ctl	OK	0.617181	0.177138	-1.80082	-1.88922	0.0016	0.0687686	no
17064	ENSDARG00000099971	ENSDARG00000099971	5S_rRNA	KN150576.1:8255-8374	low1C	ctl	OK	1199.21	5292.74	2.14193	5.47411	5e-05	0.00421538	yes
13888	ENSDARG00000097033	ENSDARG00000097033	si:ch73-341k19.4	16:7299459-7322162	low1C	ctl	NOTEST	0.320625	0.0926671	-1.79076	0	1	1	no
18786	ENSDARG00000086445	ENSDARG00000086445	adgrf7	20:35648756-35655023	low1C	ctl	NOTEST	0.0545874	0.0158025	-1.78841	0	1	1	no
2221	ENSDARG00000029997	ENSDARG00000029997	utrnp	17:7486352-7515582	low1C	ctl	NOTEST	0.13769	0.0399184	-1.7863	0	1	1	no
3121	ENSDARG00000079163	ENSDARG00000079163	best2	1:51528516-51536010	low1C	ctl	NOTEST	0.0405753	0.0117634	-1.7863	0	1	1	no
4958	ENSDARG00000096853	ENSDARG00000096853	si:dkey-103g5.7	15:21845031-21917233	low1C	ctl	NOTEST	0.0769793	0.0223204	-1.78611	0	1	1	no
9056	ENSDARG00000022512	ENSDARG00000022512	zgc:109913	6:55272551-55277378	low1C	ctl	NOTEST	0.0652075	0.0189166	-1.78538	0	1	1	no
13282	ENSDARG00000051890	ENSDARG00000051890	hp	7:56125449-56305341	low1C	ctl	OK	0.628015	0.182352	-1.78407	-0.346605	0.33855	0.999468	no
9501	ENSDARG00000042803	ENSDARG00000042803	rab3b	22:17177481-17182579	low1C	ctl	NOTEST	0.408516	0.118682	-1.78329	0	1	1	no
10124	ENSDARG00000057035	ENSDARG00000057035	stoml3b	10:24658230-24707962	low1C	ctl	NOTEST	0.143454	0.0417052	-1.78229	0	1	1	no
3347	ENSDARG00000091489	ENSDARG00000091489	CNBD1	24:31522900-31598788	low1C	ctl	NOTEST	0.081169	0.0236007	-1.7821	0	1	1	no
28362	ENSDARG00000075807	ENSDARG00000075807	si:dkey-161l11.26	2:36126544-36175456	low1C	ctl	NOTEST	0.0489767	0.0142501	-1.78112	0	1	1	no
754	ENSDARG00000057751	ENSDARG00000057751	zbtb47a	2:21651209-21663687	low1C	ctl	NOTEST	0.139379	0.0405588	-1.78093	0	1	1	no
13879	ENSDARG00000101012	ENSDARG00000101012	CABZ01051600.1	KN150653.1:32775-53343	low1C	ctl	NOTEST	0.109292	0.031823	-1.78005	0	1	1	no
15256	ENSDARG00000058587	ENSDARG00000058587	ccdc79	18:7497661-7520219	low1C	ctl	NOTEST	0.079071	0.0231028	-1.77508	0	1	1	no
20237	ENSDARG00000094779	ENSDARG00000094779	si:dkey-192d15.1	7:3422894-3439539	low1C	ctl	NOTEST	0.0783381	0.0228951	-1.77468	0	1	1	no
26079	ENSDARG00000099125	ENSDARG00000099125	ACEA_U3	20:3315109-3315325	low1C	ctl	NOTEST	0.0979983	0.0286408	-1.77468	0	1	1	no
6938	ENSDARG00000100844	ENSDARG00000100844	cldn15lb	15:45547312-45574731	low1C	ctl	NOTEST	0.470694	0.138064	-1.76946	0	1	1	no
26359	ENSDARG00000097397	ENSDARG00000097397	ugt5a4	25:28930555-28940363	low1C	ctl	NOTEST	0.504851	0.148302	-1.76732	0	1	1	no
1231	ENSDARG00000097172	ENSDARG00000097172	si:dkey-7i4.12	15:847093-949493	low1C	ctl	NOTEST	0.182273	0.0536433	-1.76463	0	1	1	no
1306	ENSDARG00000097651	ENSDARG00000097651	tgm8	6:59808617-60109705	low1C	ctl	NOTEST	0.0732666	0.0215685	-1.76423	0	1	1	no
2812	ENSDARG00000101351	ENSDARG00000101351	si:dkey-16p6.1	4:54128643-54338630	low1C	ctl	NOTEST	0.0268839	0.00791754	-1.76362	0	1	1	no
13979	ENSDARG00000104698	ENSDARG00000104698	si:ch211-69i3.3	5:56692969-56702501	low1C	ctl	NOTEST	0.193522	0.0570215	-1.76292	0	1	1	no
19655	ENSDARG00000099457	ENSDARG00000099457	PTGDR2	1:43394422-43395595	low1C	ctl	OK	0.603547	0.17816	-1.76029	-1.5803	0.0164	0.351578	no
27966	ENSDARG00000070590	ENSDARG00000070590	nt5c1ab	17:43547311-43567956	low1C	ctl	NOTEST	0.0425218	0.0125573	-1.75968	0	1	1	no
1359	ENSDARG00000090469	ENSDARG00000090469	sycn.1	21:25185334-25185923	low1C	ctl	NOTEST	0.345219	0.102043	-1.75833	0	1	1	no
7114	ENSDARG00000102076	ENSDARG00000102076	SPINK2	14:14850120-14851161	low1C	ctl	OK	1.18509	0.350611	-1.75706	-1.74662	0.0135	0.31439	no
16806	ENSDARG00000097571	ENSDARG00000097571	si:dkey-114l24.2	3:54963994-55073946	low1C	ctl	NOTEST	0.148972	0.044096	-1.75632	0	1	1	no
29629	ENSDARG00000097928	ENSDARG00000097928	si:ch73-40a17.4	2:283026-287743	low1C	ctl	NOTEST	0.0993893	0.0294453	-1.75505	0	1	1	no
4118	ENSDARG00000054324	ENSDARG00000054324	rerglb	7:28134932-28141973	low1C	ctl	NOTEST	0.0895373	0.0266596	-1.74783	0	1	1	no
25599	ENSDARG00000094098	ENSDARG00000094098	si:ch211-278p9.3	17:7333068-7344738	low1C	ctl	NOTEST	0.135087	0.0402279	-1.74762	0	1	1	no
31195	ENSDARG00000082125	ENSDARG00000082125	mir24-2	3:13262866-13262948	low1C	ctl	OK	72.6558	21.6868	-1.74426	-25.645	0.2326	0.999468	no
5177	ENSDARG00000092056	ENSDARG00000092056	si:dkey-161p7.6	23:31766836-31791179	low1C	ctl	NOTEST	0.148836	0.0444256	-1.74426	0	1	1	no
14863	ENSDARG00000061940	ENSDARG00000061940	HTR4	14:24872224-24944379	low1C	ctl	NOTEST	0.1424	0.042708	-1.73737	0	1	1	no
15192	ENSDARG00000070286	ENSDARG00000070286	si:ch211-113a14.19	25:35791636-35792023	low1C	ctl	OK	3.99176	17.4909	2.1315	3.45558	5e-05	0.00421538	yes
948	ENSDARG00000078707	ENSDARG00000078707	sema7a	25:26400825-26424580	low1C	ctl	NOTEST	0.176912	0.0532271	-1.7328	0	1	1	no
19696	ENSDARG00000103491	ENSDARG00000103491	Metazoa_SRP	11:11463567-11463864	low1C	ctl	OK	16.1807	70.7268	2.12799	4.21956	5e-05	0.00421538	yes
3828	ENSDARG00000095789	ENSDARG00000095789	ccr8.1	16:9531511-9534549	low1C	ctl	NOTEST	0.101788	0.030713	-1.72864	0	1	1	no
12257	ENSDARG00000062132	ENSDARG00000062132	cyp4v8	1:17207368-17219708	low1C	ctl	OK	1.00156	0.302321	-1.7281	-1.18835	0.0298	0.502957	no
12718	ENSDARG00000104979	ENSDARG00000104979	si:dkey-56d12.4	5:50796415-50935380	low1C	ctl	NOTEST	0.0749241	0.0226254	-1.72749	0	1	1	no
16509	ENSDARG00000061047	ENSDARG00000061047	abcg4a	5:30024029-30072329	low1C	ctl	NOTEST	0.0195508	0.00590392	-1.72748	0	1	1	no
8591	ENSDARG00000098062	ENSDARG00000098062	ZNF70 (5 of 15)	4:65419236-65568397	low1C	ctl	NOTEST	0.0399951	0.0120777	-1.72748	0	1	1	no
26067	ENSDARG00000098668	ENSDARG00000098668	si:dkeyp-7b3.2	1:12244645-12250289	low1C	ctl	NOTEST	0.0376698	0.0113755	-1.72748	0	1	1	no
27682	ENSDARG00000099356	ENSDARG00000099356	si:dkey-6f10.5	7:54847589-54896864	low1C	ctl	NOTEST	0.0313797	0.00947599	-1.72748	0	1	1	no
6992	ENSDARG00000074191	ENSDARG00000074191	zgc:172253	3:1236409-1293074	low1C	ctl	OK	0.769585	0.232567	-1.72644	-1.06132	0.0543	0.671513	no
30218	ENSDARG00000104644	ENSDARG00000104644	BRF2 (2 of 2)	KN150156.1:9959-13465	low1C	ctl	NOTEST	0.304211	0.0919446	-1.72624	0	1	1	no
2234	ENSDARG00000002394	ENSDARG00000002394	ugt5d1	10:25764980-25767031	low1C	ctl	NOTEST	0.0751475	0.0227245	-1.72548	0	1	1	no
8385	ENSDARG00000094998	ENSDARG00000094998	si:ch73-374a13.1	17:25463074-25545456	low1C	ctl	NOTEST	0.180289	0.054557	-1.72447	0	1	1	no
11767	ENSDARG00000059700	ENSDARG00000059700	agmat	23:37380014-37411849	low1C	ctl	OK	0.558625	0.169105	-1.72396	-1.21727	0.051	0.653766	no
17883	ENSDARG00000097517	ENSDARG00000097517	si:ch211-273l18.4	6:37497082-37498162	low1C	ctl	OK	0.64157	0.194214	-1.72396	-1.02077	0.0575	0.693003	no
5038	ENSDARG00000089706	ENSDARG00000089706	ANPEP (3 of 5)	7:15093045-15121904	low1C	ctl	NOTEST	0.111562	0.0338082	-1.7224	0	1	1	no
8987	ENSDARG00000105027	ENSDARG00000105027	CABZ01011067.1	2:37914609-37978360	low1C	ctl	OK	4.51719	1.36934	-1.72194	-0.962404	0.1362	0.935618	no
10694	ENSDARG00000057055	ENSDARG00000057055	ndufs8b	14:21373861-21381672	low1C	ctl	NOTEST	0.124586	0.0378243	-1.71975	0	1	1	no
18063	ENSDARG00000027153	ENSDARG00000027153	gabrr3a	10:35423861-35466658	low1C	ctl	NOTEST	0.10419	0.0316341	-1.71967	0	1	1	no
14257	ENSDARG00000095911	ENSDARG00000095911	si:ch211-149b19.4	23:44032857-44042272	low1C	ctl	NOTEST	0.514668	0.15628	-1.71951	0	1	1	no
15783	ENSDARG00000101973	ENSDARG00000101973	CR769782.2	4:54449704-54628503	low1C	ctl	NOTEST	0.0357503	0.0108726	-1.71726	0	1	1	no
13453	ENSDARG00000078474	ENSDARG00000078474	myo15ab	1:7757959-7832484	low1C	ctl	NOTEST	0.0205217	0.00625373	-1.71436	0	1	1	no
14016	ENSDARG00000095017	ENSDARG00000095017	si:dkey-108p14.4	23:17219971-17284931	low1C	ctl	NOTEST	0.0569872	0.0173732	-1.71377	0	1	1	no
12344	ENSDARG00000099259	ENSDARG00000099259	si:ch211-106g8.12	2:36269255-36269836	low1C	ctl	NOTEST	0.294813	0.0898772	-1.71377	0	1	1	no
1727	ENSDARG00000099127	ENSDARG00000099127	CU041396.1	18:29424368-29427391	low1C	ctl	NOTEST	0.00769	0.00235188	-1.70917	0	1	1	no
5807	ENSDARG00000051710	ENSDARG00000051710	CR339041.1	25:10787590-10800470	low1C	ctl	NOTEST	0.068773	0.0210864	-1.70553	0	1	1	no
16364	ENSDARG00000059978	ENSDARG00000059978	cplx4a	21:10645708-10661921	low1C	ctl	NOTEST	0.0609787	0.01872	-1.70372	0	1	1	no
18872	ENSDARG00000099350	ENSDARG00000099350	si:ch211-283l16.1	4:63321675-63328191	low1C	ctl	NOTEST	0.0582384	0.0178834	-1.70335	0	1	1	no
22291	ENSDARG00000037914	ENSDARG00000037914	znfl1	3:34522635-34527237	low1C	ctl	NOTEST	0.0233112	0.00716342	-1.7023	0	1	1	no
24516	ENSDARG00000103265	ENSDARG00000103265	si:ch211-223g7.2	4:52504611-52574015	low1C	ctl	NOTEST	0.0372045	0.0114476	-1.70043	0	1	1	no
4880	ENSDARG00000068876	ENSDARG00000068876	zgc:153031	18:15163697-15171476	low1C	ctl	NOTEST	0.407166	0.125441	-1.69861	0	1	1	no
6251	ENSDARG00000090149	ENSDARG00000090149	HIST4H4 (4 of 5)	25:34540844-34541156	low1C	ctl	OK	4.44299	18.8394	2.08415	2.88508	0.00015	0.01096	yes
5414	ENSDARG00000097430	ENSDARG00000097430	si:ch73-160l8.2	17:1866271-1874761	low1C	ctl	NOTEST	0.141362	0.0435954	-1.69715	0	1	1	no
6325	ENSDARG00000097098	ENSDARG00000097098	si:zfos-44a5.1	3:61168722-61296766	low1C	ctl	NOTEST	0.0828329	0.0255569	-1.69649	0	1	1	no
27594	ENSDARG00000079078	ENSDARG00000079078	si:xx-by187g17.1	3:54843854-54851382	low1C	ctl	OK	0.98891	0.305576	-1.69431	-0.876815	0.15445	0.968897	no
9843	ENSDARG00000001881	ENSDARG00000001881	cacnb3a	23:14341430-14424230	low1C	ctl	NOTEST	0.027733	0.00857463	-1.69346	0	1	1	no
13028	ENSDARG00000102647	ENSDARG00000102647	CABZ01087492.1	5:6696153-6697299	low1C	ctl	NOTEST	0.103432	0.0319841	-1.69326	0	1	1	no
15629	ENSDARG00000095779	ENSDARG00000095779	si:dkey-189d19.2	18:28325650-28326077	low1C	ctl	OK	0.758401	0.23454	-1.69313	-1.03722	0.3058	0.999468	no
5495	ENSDARG00000030915	ENSDARG00000030915	cpa1	25:18351785-18357616	low1C	ctl	NOTEST	0.175843	0.0544684	-1.6908	0	1	1	no
7380	ENSDARG00000012945	ENSDARG00000012945	tnfsf13b	9:5477982-5489497	low1C	ctl	OK	0.634859	0.196956	-1.68856	-1.94273	0.0031	0.110716	no
4007	ENSDARG00000080562	ENSDARG00000080562	U6atac	21:6287400-6287528	low1C	ctl	OK	200.252	839.673	2.06801	3.68353	5e-05	0.00421538	yes
10872	ENSDARG00000094923	ENSDARG00000094923	si:ch73-80e5.5	25:28950524-28972375	low1C	ctl	NOTEST	0.0911708	0.02841	-1.68217	0	1	1	no
21302	ENSDARG00000020994	ENSDARG00000020994	wu:fb63a08	2:47434465-47441151	low1C	ctl	NOTEST	0.186174	0.0581045	-1.67993	0	1	1	no
4833	ENSDARG00000074085	ENSDARG00000074085	si:ch1073-188e1.1	22:6752249-6772350	low1C	ctl	NOTEST	0.426265	0.133074	-1.67952	0	1	1	no
12141	ENSDARG00000074564	ENSDARG00000074564	fam57bb	12:3703023-3719640	low1C	ctl	NOTEST	0.264122	0.082697	-1.6753	0	1	1	no
13980	ENSDARG00000093476	ENSDARG00000093476	si:dkey-175d9.2	3:4326414-4342924	low1C	ctl	NOTEST	0.031916	0.00999533	-1.67495	0	1	1	no
14725	ENSDARG00000098066	ENSDARG00000098066	si:dkey-92c21.2	4:69786732-69942332	low1C	ctl	NOTEST	0.0344483	0.0108038	-1.67289	0	1	1	no
23018	ENSDARG00000095590	ENSDARG00000095590	spp2	1:28860404-28943771	low1C	ctl	OK	1.53	0.480948	-1.66958	-0.621049	0.43785	0.999468	no
28098	ENSDARG00000092257	ENSDARG00000092257	si:dkeyp-93h6.3	20:18652073-18695976	low1C	ctl	NOTEST	0.220655	0.0694051	-1.66868	0	1	1	no
2127	ENSDARG00000087753	ENSDARG00000087753	npas4b	21:25532207-25536849	low1C	ctl	NOTEST	0.0266002	0.00836884	-1.66834	0	1	1	no
14004	ENSDARG00000104966	ENSDARG00000104966	si:ch211-106j21.5	4:73944980-74722238	low1C	ctl	NOTEST	0.0169192	0.00533048	-1.66633	0	1	1	no
18480	ENSDARG00000095646	ENSDARG00000095646	si:ch211-221g5.2	3:17196731-17373423	low1C	ctl	NOTEST	0.226671	0.0714179	-1.66624	0	1	1	no
25490	ENSDARG00000025478	ENSDARG00000025478	gipr	15:29007475-29041244	low1C	ctl	NOTEST	0.0206428	0.00650428	-1.66618	0	1	1	no
2681	ENSDARG00000095764	ENSDARG00000095764	si:zfos-2548d7.1	18:49974949-50043682	low1C	ctl	OK	0.964974	0.304053	-1.66617	-0.574005	0.5254	0.999468	no
27958	ENSDARG00000044612	ENSDARG00000044612	c1qb	21:22675701-22678692	low1C	ctl	NOTEST	0.0564971	0.0178016	-1.66617	0	1	1	no
28228	ENSDARG00000054181	ENSDARG00000054181	valopb	12:28881039-28897990	low1C	ctl	NOTEST	0.0380157	0.0119783	-1.66617	0	1	1	no
29905	ENSDARG00000055186	ENSDARG00000055186	ccr9a	2:32813654-32815865	low1C	ctl	NOTEST	0.0251781	0.00793336	-1.66617	0	1	1	no
6053	ENSDARG00000101711	ENSDARG00000101711	CU855820.1	3:11095888-11100133	low1C	ctl	NOTEST	0.0570393	0.0179725	-1.66617	0	1	1	no
8260	ENSDARG00000103894	ENSDARG00000103894	BX000477.1	4:41989896-41997563	low1C	ctl	NOTEST	0.0484674	0.0152716	-1.66617	0	1	1	no
18059	ENSDARG00000019207	ENSDARG00000019207	abo	5:24521252-24533658	low1C	ctl	NOTEST	0.203816	0.064323	-1.66386	0	1	1	no
26602	ENSDARG00000091119	ENSDARG00000091119	fbxo40.2	21:22694684-22700623	low1C	ctl	NOTEST	0.110599	0.034945	-1.66217	0	1	1	no
8909	ENSDARG00000038069	ENSDARG00000038069	mgat3a	3:25106850-25138203	low1C	ctl	NOTEST	0.218569	0.0690621	-1.66212	0	1	1	no
14842	ENSDARG00000100240	ENSDARG00000100240	si:dkey-193i10.3	4:69106826-69507590	low1C	ctl	NOTEST	0.178366	0.0563604	-1.66209	0	1	1	no
17351	ENSDARG00000095914	ENSDARG00000095914	si:dkey-209n16.2	6:31783206-32001026	low1C	ctl	NOTEST	0.258616	0.0818186	-1.66031	0	1	1	no
29427	ENSDARG00000075183	ENSDARG00000075183	rnf220b	8:18206792-18226437	low1C	ctl	NOTEST	2.53262	1.06515	-1.65615	0	1	1	no
2444	ENSDARG00000045856	ENSDARG00000045856	fgf6b	4:5172079-5174767	low1C	ctl	NOTEST	0.159636	0.0506731	-1.65549	0	1	1	no
7430	ENSDARG00000101565	ENSDARG00000101565	si:dkey-14d8.23	4:4930302-4932157	low1C	ctl	NOTEST	0.21591	0.0687062	-1.65192	0	1	1	no
17518	ENSDARG00000090273	ENSDARG00000090273	Vault	14:2488593-2488721	low1C	ctl	OK	2159.99	9042.69	2.06572	3.88504	5e-05	0.00421538	yes
26337	ENSDARG00000099353	ENSDARG00000099353	slc25a13	19:41600687-41914590	low1C	ctl	NOTEST	0.277273	0.0883331	-1.65028	0	1	1	no
17166	ENSDARG00000095368	ENSDARG00000095368	si:rp71-20i5.5	9:34261810-34273982	low1C	ctl	NOTEST	0.214319	0.0682953	-1.6499	0	1	1	no
22057	ENSDARG00000087236	ENSDARG00000087236	HIST1H4B	25:35812927-35813239	low1C	ctl	OK	5.41246	22.1767	2.03469	3.12266	5e-05	0.00421538	yes
18008	ENSDARG00000089879	ENSDARG00000089879	soul5l	1:58377427-58380765	low1C	ctl	NOTEST	0.122945	0.0393174	-1.64477	0	1	1	no
24941	ENSDARG00000067872	ENSDARG00000067872	si:ch73-19f24.2	2:56339321-56383670	low1C	ctl	NOTEST	0.0464541	0.0148562	-1.64474	0	1	1	no
11840	ENSDARG00000090107	ENSDARG00000090107	CR974475.2	22:8487810-8740803	low1C	ctl	NOTEST	0.0180864	0.00578409	-1.64474	0	1	1	no
17446	ENSDARG00000100325	ENSDARG00000100325	si:ch1073-226m24.3	9:28426631-28444283	low1C	ctl	NOTEST	0.0331536	0.0106026	-1.64474	0	1	1	no
21848	ENSDARG00000094542	ENSDARG00000094542	si:dkey-121h17.7	21:5000477-5041088	low1C	ctl	NOTEST	0.0312575	0.0099995	-1.64427	0	1	1	no
18917	ENSDARG00000097318	ENSDARG00000097318	si:dkey-264c3.2	17:36679513-36894549	low1C	ctl	NOTEST	0.460186	0.147343	-1.64304	0	1	1	no
7706	ENSDARG00000039657	ENSDARG00000039657	fank1	12:44750242-44771236	low1C	ctl	NOTEST	0.169788	0.0545628	-1.63774	0	1	1	no
26423	ENSDARG00000036066	ENSDARG00000036066	si:dkey-78a14.4	7:37978599-37986011	low1C	ctl	OK	0.632286	0.203227	-1.63748	-1.5741	0.16035	0.975607	no
366	ENSDARG00000093082	ENSDARG00000093082	CABZ01059412.1	1:55924910-55929700	low1C	ctl	NOTEST	0.158985	0.0511345	-1.63652	0	1	1	no
29927	ENSDARG00000060584	ENSDARG00000060584	KANK1 (2 of 2)	5:32621970-32636484	low1C	ctl	NOTEST	0.144449	0.0465528	-1.63362	0	1	1	no
1999	ENSDARG00000093651	ENSDARG00000093651	ftr26	2:48072635-48081090	low1C	ctl	NOTEST	0.310848	0.100303	-1.63184	0	1	1	no
3441	ENSDARG00000101774	ENSDARG00000101774	si:ch211-241j8.2	9:53074312-53084866	low1C	ctl	NOTEST	0.132027	0.042632	-1.63082	0	1	1	no
10371	ENSDARG00000097725	ENSDARG00000097725	si:dkey-96g2.1	15:42084978-42090626	low1C	ctl	NOTEST	0.288393	0.0932371	-1.62906	0	1	1	no
18301	ENSDARG00000043198	ENSDARG00000043198	si:rp71-1i20.2	22:6363380-6375064	low1C	ctl	NOTEST	0.212841	0.0688287	-1.62869	0	1	1	no
18445	ENSDARG00000070495	ENSDARG00000070495	FRMD7 (2 of 2)	1:9645824-9663221	low1C	ctl	NOTEST	0.114827	0.0371334	-1.62868	0	1	1	no
19295	ENSDARG00000004803	ENSDARG00000004803	CR759920.1	23:3641887-3686283	low1C	ctl	NOTEST	0.389233	0.126046	-1.62669	0	1	1	no
27716	ENSDARG00000033355	ENSDARG00000033355	PLA2G4C (1 of 4)	5:1612138-1636508	low1C	ctl	NOTEST	0.109622	0.0355124	-1.62614	0	1	1	no
4574	ENSDARG00000062013	ENSDARG00000062013	TRHDE (1 of 2)	4:23719161-23922297	low1C	ctl	NOTEST	0.0162475	0.0052848	-1.6203	0	1	1	no
15159	ENSDARG00000103279	ENSDARG00000103279	CABZ01021454.2	4:71220696-71235970	low1C	ctl	NOTEST	0.0844904	0.0274916	-1.6198	0	1	1	no
16893	ENSDARG00000100248	ENSDARG00000100248	c1r	16:31706117-31718692	low1C	ctl	OK	0.757952	0.247414	-1.61518	-1.13827	0.405	0.999468	no
21711	ENSDARG00000075053	ENSDARG00000075053	SCCPDH (2 of 3)	17:11984648-12001948	low1C	ctl	NOTEST	0.152127	0.0497539	-1.6124	0	1	1	no
4033	ENSDARG00000077083	ENSDARG00000077083	avpr1aa	25:1469192-1477753	low1C	ctl	NOTEST	0.143663	0.0470136	-1.61154	0	1	1	no
24085	ENSDARG00000029493	ENSDARG00000029493	f9b	10:26786041-26795773	low1C	ctl	OK	0.820373	0.268888	-1.60928	-2.07408	0.00145	0.0642101	no
8813	ENSDARG00000101425	ENSDARG00000101425	si:dkey-1b17.5	22:1484667-2854042	low1C	ctl	OK	0.666678	0.218551	-1.60902	-0.186166	0.3704	0.999468	no
27139	ENSDARG00000020771	ENSDARG00000020771	tnr	2:35258306-35491658	low1C	ctl	NOTEST	0.227215	0.0745901	-1.607	0	1	1	no
13074	ENSDARG00000045561	ENSDARG00000045561	dram1	4:17673436-17680905	low1C	ctl	NOTEST	0.259751	0.085511	-1.60295	0	1	1	no
10802	ENSDARG00000080410	ENSDARG00000080410	U11	19:16157463-16157599	low1C	ctl	OK	231.533	929.494	2.00523	4.0563	5e-05	0.00421538	yes
1669	ENSDARG00000099963	ENSDARG00000099963	si:ch211-223k15.1	4:65675719-65695626	low1C	ctl	NOTEST	0.166771	0.0549964	-1.60046	0	1	1	no
5154	ENSDARG00000102561	ENSDARG00000102561	AL645691.2	4:34642987-34648860	low1C	ctl	NOTEST	0.0603039	0.0198887	-1.6003	0	1	1	no
5229	ENSDARG00000100061	ENSDARG00000100061	si:dkey-16p6.1	4:31668549-31829052	low1C	ctl	NOTEST	0.0156617	0.00518255	-1.59551	0	1	1	no
31796	ENSDARG00000093585	ENSDARG00000093585	si:ch211-285e16.3	19:43448334-43461946	low1C	ctl	NOTEST	0.340801	0.112816	-1.59496	0	1	1	no
1744	ENSDARG00000067714	ENSDARG00000067714	hspb3	5:39694441-39869250	low1C	ctl	NOTEST	0.364194	0.120858	-1.59139	0	1	1	no
4174	ENSDARG00000092792	ENSDARG00000092792	zgc:92658	23:32139636-32203083	low1C	ctl	NOTEST	0.175984	0.0584825	-1.58936	0	1	1	no
9801	ENSDARG00000088523	ENSDARG00000088523	si:dkey-5i16.5	4:47686563-47703891	low1C	ctl	NOTEST	0.135784	0.0451304	-1.58914	0	1	1	no
18540	ENSDARG00000098390	ENSDARG00000098390	si:ch211-129p6.2	4:41655163-41702543	low1C	ctl	NOTEST	0.0229492	0.00762996	-1.5887	0	1	1	no
22914	ENSDARG00000077090	ENSDARG00000077090	PLXNB2 (3 of 5)	4:14637553-14643624	low1C	ctl	OK	0.616333	0.204934	-1.58855	-2.06163	0.00165	0.0695538	no
24957	ENSDARG00000087732	ENSDARG00000087732	Metazoa_SRP	3:30117896-30118194	low1C	ctl	OK	1035.43	4095.31	1.98374	7.20521	5e-05	0.00421538	yes
29950	ENSDARG00000023479	ENSDARG00000023479	lrp13	5:8674939-8712120	low1C	ctl	NOTEST	0.0839089	0.0279406	-1.58646	0	1	1	no
30466	ENSDARG00000069245	ENSDARG00000069245	matn3a	20:43862980-43878466	low1C	ctl	NOTEST	0.15	0.0500011	-1.58493	0	1	1	no
6358	ENSDARG00000005565	ENSDARG00000005565	entpd8	6:41041220-41081673	low1C	ctl	NOTEST	0.418119	0.139612	-1.58249	0	1	1	no
1316	ENSDARG00000031885	ENSDARG00000031885	psmb12	19:7186912-7225660	low1C	ctl	NOTEST	0.462638	0.154668	-1.58071	0	1	1	no
3450	ENSDARG00000097248	ENSDARG00000097248	si:dkey-117a8.2	15:37657984-37831782	low1C	ctl	NOTEST	0.0657026	0.0219804	-1.57973	0	1	1	no
28738	ENSDARG00000002241	ENSDARG00000002241	KCNA2 (1 of 2)	6:49414100-49415582	low1C	ctl	NOTEST	0.0306514	0.0102543	-1.57972	0	1	1	no
10762	ENSDARG00000026840	ENSDARG00000026840	arhgap23b	12:15434803-15519562	low1C	ctl	NOTEST	0.00882458	0.00295223	-1.57972	0	1	1	no
10949	ENSDARG00000046139	ENSDARG00000046139	CABZ01054884.1	23:36954878-36957256	low1C	ctl	NOTEST	0.0524282	0.0175396	-1.57972	0	1	1	no
28668	ENSDARG00000053987	ENSDARG00000053987	htr1b	17:36640695-36642020	low1C	ctl	NOTEST	0.0349427	0.0116899	-1.57972	0	1	1	no
2304	ENSDARG00000059173	ENSDARG00000059173	gdf2	12:2613309-2616543	low1C	ctl	NOTEST	0.0405471	0.0135649	-1.57972	0	1	1	no
7036	ENSDARG00000010276	ENSDARG00000010276	ptgs2b	20:34218938-34224536	low1C	ctl	OK	1.04185	4.01465	1.94612	4.44793	5e-05	0.00421538	yes
17	ENSDARG00000094400	ENSDARG00000094400	si:dkey-199f5.6	16:41876551-41888736	low1C	ctl	OK	0.866255	0.290185	-1.57782	-1.36968	0.04445	0.613002	no
11754	ENSDARG00000076274	ENSDARG00000076274	BX088529.1	3:50435389-50445566	low1C	ctl	NOTEST	0.141258	0.0474166	-1.57487	0	1	1	no
23698	ENSDARG00000093053	ENSDARG00000093053	vap	1:8415728-8430923	low1C	ctl	OK	1.5329	0.517032	-1.56794	-0.522791	0.51	0.999468	no
18052	ENSDARG00000006811	ENSDARG00000006811	sult1st6	12:15159553-15166784	low1C	ctl	NOTEST	0.43235	0.145912	-1.5671	0	1	1	no
7865	ENSDARG00000103964	ENSDARG00000103964	si:dkeyp-104b3.21	2:51587552-51596422	low1C	ctl	NOTEST	0.382473	0.129387	-1.56367	0	1	1	no
13866	ENSDARG00000089404	ENSDARG00000089404	SIGLEC8	15:38255901-38276183	low1C	ctl	NOTEST	0.0867307	0.0293531	-1.56303	0	1	1	no
5171	ENSDARG00000056726	ENSDARG00000056726	mettl7a	6:39494309-39634714	low1C	ctl	NOTEST	0.243739	0.0825102	-1.56269	0	1	1	no
20951	ENSDARG00000101389	ENSDARG00000101389	zgc:174180	4:66450507-66610063	low1C	ctl	NOTEST	0.0267128	0.00904368	-1.56255	0	1	1	no
27841	ENSDARG00000098301	ENSDARG00000098301	DUPD1 (10 of 11)	KN150355.1:1607-2872	low1C	ctl	NOTEST	0.34319	0.116199	-1.56241	0	1	1	no
1107	ENSDARG00000102510	ENSDARG00000102510	si:dkeyp-57a10.2	3:44316355-44323714	low1C	ctl	NOTEST	0.181244	0.0614002	-1.56162	0	1	1	no
5843	ENSDARG00000097327	ENSDARG00000097327	si:ch211-265g22.5	2:44520222-44545613	low1C	ctl	NOTEST	0.177255	0.0603146	-1.55525	0	1	1	no
10078	ENSDARG00000100462	ENSDARG00000100462	paqr7a	19:14099200-14100274	low1C	ctl	NOTEST	0.0575097	0.0195688	-1.55525	0	1	1	no
17526	ENSDARG00000045442	ENSDARG00000045442	cpb1	24:4723601-4733953	low1C	ctl	OK	0.627778	0.213678	-1.55481	-1.61666	0.003	0.107803	no
18493	ENSDARG00000013050	ENSDARG00000013050	abcc12	7:37887349-37912073	low1C	ctl	NOTEST	0.226565	0.0773366	-1.5507	0	1	1	no
30925	ENSDARG00000092295	ENSDARG00000092295	si:dkey-218i12.3	16:26767234-26803277	low1C	ctl	NOTEST	0.146411	0.0500389	-1.5489	0	1	1	no
8948	ENSDARG00000104132	ENSDARG00000104132	si:dkey-161l11.37	2:36126544-36175456	low1C	ctl	NOTEST	0.0129806	0.00445507	-1.54284	0	1	1	no
16048	ENSDARG00000054055	ENSDARG00000054055	ostn	15:36369400-36391118	low1C	ctl	NOTEST	0.0969803	0.0332893	-1.54263	0	1	1	no
3289	ENSDARG00000098789	ENSDARG00000098789	BX321887.1	4:46487296-46517936	low1C	ctl	OK	0.536959	0.184531	-1.54095	-1.58131	0.0173	0.362453	no
3609	ENSDARG00000043667	ENSDARG00000043667	CLMN (1 of 2)	20:10511745-10532886	low1C	ctl	NOTEST	0.104963	0.0360877	-1.5403	0	1	1	no
20394	ENSDARG00000102939	ENSDARG00000102939	BX957234.1	4:47058219-47062559	low1C	ctl	NOTEST	0.207013	0.0713321	-1.5371	0	1	1	no
4985	ENSDARG00000043997	ENSDARG00000043997	cyp2x8	25:17148131-17298915	low1C	ctl	NOTEST	0.382485	0.131965	-1.53524	0	1	1	no
9161	ENSDARG00000008029	ENSDARG00000008029	mep1a.2	20:35581190-35612359	low1C	ctl	NOTEST	0.113829	0.0392883	-1.5347	0	1	1	no
17503	ENSDARG00000012435	ENSDARG00000012435	spic	4:17737864-17834806	low1C	ctl	NOTEST	0.110693	0.0382156	-1.53433	0	1	1	no
4633	ENSDARG00000095274	ENSDARG00000095274	si:ch211-278p9.2	17:7286300-7330052	low1C	ctl	NOTEST	0.0367956	0.0127038	-1.53428	0	1	1	no
13609	ENSDARG00000057787	ENSDARG00000057787	itgae.2	15:17236801-17277701	low1C	ctl	NOTEST	0.0397002	0.0137201	-1.53286	0	1	1	no
5587	ENSDARG00000087736	ENSDARG00000087736	si:dkey-118k5.3	15:28422146-28432513	low1C	ctl	NOTEST	0.179491	0.0620457	-1.53251	0	1	1	no
28842	ENSDARG00000102729	ENSDARG00000102729	SAMD9L	2:45447062-45523404	low1C	ctl	NOTEST	0.0288443	0.0100117	-1.5266	0	1	1	no
118	ENSDARG00000036104	ENSDARG00000036104	MYO1G	19:25056243-25161094	low1C	ctl	NOTEST	0.0310809	0.0107903	-1.52629	0	1	1	no
8913	ENSDARG00000021405	ENSDARG00000021405	chd3	7:20371258-20556843	low1C	ctl	NOTEST	0.0538858	0.0187225	-1.52513	0	1	1	no
19639	ENSDARG00000006109	ENSDARG00000006109	pimr185	8:47769628-47834326	low1C	ctl	NOTEST	0.0685885	0.0239259	-1.51939	0	1	1	no
16009	ENSDARG00000093289	ENSDARG00000093289	ASPG (1 of 3)	1:44229153-44231791	low1C	ctl	OK	1.21848	0.425319	-1.51847	-1.60501	0.0146	0.329082	no
7287	ENSDARG00000098326	ENSDARG00000098326	si:dkey-172h23.1	7:14747561-14836088	low1C	ctl	NOTEST	0.535321	0.187048	-1.517	0	1	1	no
28049	ENSDARG00000102337	ENSDARG00000102337	CR847893.3	KN149687.1:84037-92734	low1C	ctl	NOTEST	0.30032	0.104956	-1.51671	0	1	1	no
19305	ENSDARG00000101840	ENSDARG00000101840	U3	1:15765587-15765803	low1C	ctl	OK	654.764	2486.55	1.9251	6.78776	5e-05	0.00421538	yes
19413	ENSDARG00000094857	ENSDARG00000094857	dio2	17:16865483-16868819	low1C	ctl	OK	0.672057	0.234935	-1.51632	-1.92921	0.00375	0.129194	no
768	ENSDARG00000054239	ENSDARG00000054239	ghrl	6:40440340-40442079	low1C	ctl	NOTEST	0.148793	0.052022	-1.51611	0	1	1	no
26397	ENSDARG00000102513	ENSDARG00000102513	SLC25A45	5:68357360-68362305	low1C	ctl	NOTEST	0.480149	0.167978	-1.51521	0	1	1	no
2239	ENSDARG00000093073	ENSDARG00000093073	si:dkeyp-7g10.2	10:11635565-11806389	low1C	ctl	NOTEST	0.308872	0.108155	-1.5139	0	1	1	no
19088	ENSDARG00000094370	ENSDARG00000094370	si:ch211-125e6.13	9:33396826-33413083	low1C	ctl	NOTEST	0.065995	0.0231444	-1.51169	0	1	1	no
234	ENSDARG00000005327	ENSDARG00000005327	ftr66	2:37780466-37787874	low1C	ctl	NOTEST	0.0227445	0.0079768	-1.51164	0	1	1	no
3351	ENSDARG00000097876	ENSDARG00000097876	si:dkey-40g16.5	15:21736548-21743442	low1C	ctl	NOTEST	0.0835462	0.0293008	-1.51164	0	1	1	no
3989	ENSDARG00000101045	ENSDARG00000101045	CU457778.2	4:70003435-70014804	low1C	ctl	NOTEST	0.0372518	0.0130647	-1.51164	0	1	1	no
11735	ENSDARG00000101705	ENSDARG00000101705	CR388047.1	3:3324451-3330159	low1C	ctl	NOTEST	0.0140976	0.00494421	-1.51164	0	1	1	no
7700	ENSDARG00000077910	ENSDARG00000077910	FO704631.1	7:34200959-34205281	low1C	ctl	OK	1.24086	0.435458	-1.51073	-1.80899	0.0034	0.119245	no
26156	ENSDARG00000090182	ENSDARG00000090182	si:dkey-261m9.18	25:34639275-34639662	low1C	ctl	OK	3.11268	11.7947	1.92191	2.84298	5e-05	0.00421538	yes
26901	ENSDARG00000032465	ENSDARG00000032465	slc1a8b	2:37128046-37139894	low1C	ctl	NOTEST	0.0702153	0.0246943	-1.50761	0	1	1	no
3912	ENSDARG00000002986	ENSDARG00000002986	gda	5:25108215-25122968	low1C	ctl	OK	0.750838	0.264284	-1.50641	-2.00775	0.0014	0.0632742	no
4989	ENSDARG00000063635	ENSDARG00000063635	nrxn1b	13:602735-680985	low1C	ctl	NOTEST	0.26959	0.094892	-1.50641	0	1	1	no
12115	ENSDARG00000013856	ENSDARG00000013856	amy2a	2:15944164-15958382	low1C	ctl	OK	0.579511	0.204043	-1.50597	-0.974	0.0546	0.673797	no
2573	ENSDARG00000095850	ENSDARG00000095850	si:ch73-211l13.8	3:1338452-1602878	low1C	ctl	OK	1.47041	0.518076	-1.50498	-0.0749056	0.53195	0.999468	no
7005	ENSDARG00000096067	ENSDARG00000096067	RNH1 (5 of 7)	4:43703065-43742203	low1C	ctl	NOTEST	0.243539	0.0859894	-1.50192	0	1	1	no
10156	ENSDARG00000069401	ENSDARG00000069401	si:dkeyp-114g9.1	20:42070201-42095768	low1C	ctl	NOTEST	0.140982	0.049804	-1.50118	0	1	1	no
2359	ENSDARG00000101384	ENSDARG00000101384	Metazoa_SRP	11:11454269-11454566	low1C	ctl	OK	7.99724	29.9953	1.90716	3.08955	5e-05	0.00421538	yes
3798	ENSDARG00000088189	ENSDARG00000088189	si:ch211-135n15.3	16:43064338-43065840	low1C	ctl	NOTEST	0.105594	0.0373691	-1.49861	0	1	1	no
1216	ENSDARG00000101133	ENSDARG00000101133	si:ch211-253h3.3	5:62015021-62019678	low1C	ctl	NOTEST	0.144732	0.051314	-1.49596	0	1	1	no
18673	ENSDARG00000084089	ENSDARG00000084089	Vault	15:21316458-21316550	low1C	ctl	OK	387.185	1450.22	1.90518	2.69702	0.0002	0.0139175	yes
117	ENSDARG00000095864	ENSDARG00000095864	ftr59	23:6911662-6918434	low1C	ctl	NOTEST	0.0366477	0.0129995	-1.49526	0	1	1	no
1211	ENSDARG00000081270	ENSDARG00000081270	rn7sk	13:695612-695934	low1C	ctl	OK	436.011	1627.37	1.9001	7.13452	5e-05	0.00421538	yes
3416	ENSDARG00000089087	ENSDARG00000089087	ba1	3:54843854-54851382	low1C	ctl	OK	0.954767	0.339469	-1.49187	-0.984967	0.1848	0.999468	no
10943	ENSDARG00000102092	ENSDARG00000102092	AL954831.1	20:25980735-26003051	low1C	ctl	OK	15.8612	5.64527	-1.49039	-0.649712	0.61305	0.999468	no
13868	ENSDARG00000075905	ENSDARG00000075905	si:ch211-266g18.9	17:15572731-15592619	low1C	ctl	NOTEST	0.162577	0.0578817	-1.48994	0	1	1	no
24631	ENSDARG00000063078	ENSDARG00000063078	abcg5	13:10794352-10836132	low1C	ctl	NOTEST	0.122851	0.0437703	-1.48889	0	1	1	no
12515	ENSDARG00000098928	ENSDARG00000098928	si:ch211-196h24.1	4:46310207-46331026	low1C	ctl	NOTEST	0.0109437	0.00389988	-1.4886	0	1	1	no
28069	ENSDARG00000069926	ENSDARG00000069926	hsd3b1	9:21383575-21389595	low1C	ctl	NOTEST	0.0821096	0.0292635	-1.48845	0	1	1	no
26612	ENSDARG00000074712	ENSDARG00000074712	si:ch211-186e20.2	5:28257815-28259687	low1C	ctl	NOTEST	0.315276	0.11256	-1.48593	0	1	1	no
31693	ENSDARG00000068011	ENSDARG00000068011	si:ch211-230g14.3	5:13063080-13064744	low1C	ctl	NOTEST	0.0649045	0.0231788	-1.48551	0	1	1	no
6736	ENSDARG00000079402	ENSDARG00000079402	tapbp	19:7119768-7151766	low1C	ctl	NOTEST	0.248852	0.0888818	-1.48533	0	1	1	no
20885	ENSDARG00000076306	ENSDARG00000076306	loxl3a	14:5560059-5609746	low1C	ctl	NOTEST	0.0219563	0.00785021	-1.48383	0	1	1	no
19050	ENSDARG00000016951	ENSDARG00000016951	neurog3	13:25630830-25631941	low1C	ctl	NOTEST	0.0577836	0.0206607	-1.48377	0	1	1	no
2099	ENSDARG00000087978	ENSDARG00000087978	si:ch73-217b7.3	23:40051740-40052667	low1C	ctl	NOTEST	0.0658513	0.0235453	-1.48377	0	1	1	no
298	ENSDARG00000103779	ENSDARG00000103779	si:dkey-3p4.8	4:37367829-37373423	low1C	ctl	NOTEST	0.0678201	0.0242493	-1.48377	0	1	1	no
11599	ENSDARG00000097011	ENSDARG00000097011	hbaa1	3:54843854-54851382	low1C	ctl	OK	0.897628	0.321546	-1.48109	-0.57869	0.2198	0.999468	no
24246	ENSDARG00000098614	ENSDARG00000098614	ACEA_U3	1:16246227-16246444	low1C	ctl	NOTEST	0.420995	0.150979	-1.47946	0	1	1	no
1492	ENSDARG00000087472	ENSDARG00000087472	HIST4H4 (2 of 5)	25:35776073-35776385	low1C	ctl	OK	12.3969	45.6364	1.88021	3.62679	5e-05	0.00421538	yes
3777	ENSDARG00000093079	ENSDARG00000093079	PROC (2 of 2)	2:5544658-5564039	low1C	ctl	OK	1.37168	0.49269	-1.4772	-1.35211	0.0145	0.328093	no
11451	ENSDARG00000018459	ENSDARG00000018459	msrb2	24:16897403-16903499	low1C	ctl	OK	0.865744	0.311473	-1.47483	-1.98308	0.00245	0.0942175	no
14677	ENSDARG00000096704	ENSDARG00000096704	si:dkey-11c5.12	12:27053335-27138498	low1C	ctl	NOTEST	0.276867	0.0996219	-1.47466	0	1	1	no
28299	ENSDARG00000076848	ENSDARG00000076848	LGALS3BP (3 of 3)	3:57628718-57667389	low1C	ctl	OK	0.593141	0.2137	-1.47279	-1.64299	0.0128	0.302916	no
8406	ENSDARG00000045230	ENSDARG00000045230	cox6b1	24:39718205-39722738	low1C	ctl	OK	14.6555	53.917	1.8793	5.61137	5e-05	0.00421538	yes
24679	ENSDARG00000036227	ENSDARG00000036227	npvf	19:20392666-20395809	low1C	ctl	NOTEST	0.0704835	0.0254694	-1.46852	0	1	1	no
193	ENSDARG00000086971	ENSDARG00000086971	si:ch73-144m15.3	15:34637086-34732851	low1C	ctl	NOTEST	0.0758993	0.0275001	-1.46465	0	1	1	no
16566	ENSDARG00000091817	ENSDARG00000091817	CR391998.1	16:4256424-4272473	low1C	ctl	NOTEST	0.192093	0.0698296	-1.45989	0	1	1	no
17414	ENSDARG00000098083	ENSDARG00000098083	BX276122.1	4:66185897-66193131	low1C	ctl	NOTEST	0.148019	0.0538855	-1.45781	0	1	1	no
16038	ENSDARG00000103189	ENSDARG00000103189	znf1088	4:35767454-35779717	low1C	ctl	NOTEST	0.339704	0.123704	-1.45738	0	1	1	no
28692	ENSDARG00000095772	ENSDARG00000095772	si:dkey-11o1.2	16:11682568-11687505	low1C	ctl	NOTEST	0.118443	0.0431647	-1.45627	0	1	1	no
5513	ENSDARG00000099898	ENSDARG00000099898	PSKH2	12:40662294-40875202	low1C	ctl	OK	0.566587	0.206577	-1.45562	-0.926143	0.0185	0.375481	no
19425	ENSDARG00000097640	ENSDARG00000097640	si:dkeyp-21h4.2	3:25552335-25570670	low1C	ctl	NOTEST	0.139171	0.0507831	-1.45444	0	1	1	no
3538	ENSDARG00000093030	ENSDARG00000093030	si:dkey-220o10.3	13:28146447-28286708	low1C	ctl	NOTEST	0.175832	0.0641977	-1.45361	0	1	1	no
12786	ENSDARG00000009874	ENSDARG00000009874	cyp2k31	3:8253475-8407381	low1C	ctl	NOTEST	0.0686467	0.0250775	-1.4528	0	1	1	no
11197	ENSDARG00000078247	ENSDARG00000078247	vip	13:46698119-46701742	low1C	ctl	NOTEST	0.102992	0.0376247	-1.45278	0	1	1	no
26242	ENSDARG00000071579	ENSDARG00000071579	urad	24:21542101-21543972	low1C	ctl	OK	1.40143	0.512472	-1.45136	-1.68871	0.00945	0.251084	no
7960	ENSDARG00000057741	ENSDARG00000057741	nr1h4	18:15676046-15698430	low1C	ctl	NOTEST	0.115975	0.0425389	-1.44696	0	1	1	no
26866	ENSDARG00000042993	ENSDARG00000042993	try	16:25165731-25189961	low1C	ctl	OK	3.55967	1.30629	-1.44627	-1.03141	0.1223	0.911352	no
2601	ENSDARG00000093900	ENSDARG00000093900	pimr82	19:23865459-23868022	low1C	ctl	NOTEST	0.0445323	0.0163556	-1.44507	0	1	1	no
14391	ENSDARG00000068232	ENSDARG00000068232	cbln12	2:38139086-38143329	low1C	ctl	NOTEST	0.232907	0.0855836	-1.44435	0	1	1	no
30416	ENSDARG00000094003	ENSDARG00000094003	serp2	9:18708772-18713704	low1C	ctl	NOTEST	0.29131	0.107067	-1.44404	0	1	1	no
18362	ENSDARG00000099189	ENSDARG00000099189	abhd5a	16:8049775-8065539	low1C	ctl	NOTEST	0.231879	0.0852959	-1.44283	0	1	1	no
19556	ENSDARG00000098462	ENSDARG00000098462	si:ch73-212p10.1	7:42017907-42212627	low1C	ctl	NOTEST	0.573092	0.211024	-1.44136	0	1	1	no
10478	ENSDARG00000095521	ENSDARG00000095521	znf1090	4:33326257-33629836	low1C	ctl	NOTEST	0.33263	0.122625	-1.43966	0	1	1	no
28486	ENSDARG00000068006	ENSDARG00000068006	gck	8:40437569-40450987	low1C	ctl	NOTEST	0.169439	0.0625339	-1.43806	0	1	1	no
30135	ENSDARG00000098957	ENSDARG00000098957	BX908782.1	2:52197359-52202121	low1C	ctl	OK	2.12993	0.786846	-1.43665	-1.92265	0.00275	0.101311	no
11279	ENSDARG00000103641	ENSDARG00000103641	FBN3 (2 of 2)	10:16312775-16337593	low1C	ctl	NOTEST	0.063198	0.0233806	-1.43457	0	1	1	no
29188	ENSDARG00000031737	ENSDARG00000031737	pthlha	4:598914-613102	low1C	ctl	OK	0.564369	0.208842	-1.43423	-1.5116	0.02215	0.42174	no
14590	ENSDARG00000096618	ENSDARG00000096618	ifit13	12:16875331-16876568	low1C	ctl	NOTEST	0.222656	0.0824108	-1.43391	0	1	1	no
5511	ENSDARG00000053802	ENSDARG00000053802	cbln5	2:38042846-38071766	low1C	ctl	OK	1.22714	0.454429	-1.43317	-0.373423	0.31555	0.999468	no
26835	ENSDARG00000096518	ENSDARG00000096518	si:ch73-95a24.1	12:17594637-17617582	low1C	ctl	NOTEST	0.460066	0.170407	-1.43285	0	1	1	no
8318	ENSDARG00000104216	ENSDARG00000104216	LOX (2 of 2)	8:235034-243867	low1C	ctl	NOTEST	0.0336197	0.0124587	-1.43215	0	1	1	no
13690	ENSDARG00000095682	ENSDARG00000095682	si:ch211-194e1.8	8:49390120-49391534	low1C	ctl	NOTEST	0.0872298	0.0324186	-1.428	0	1	1	no
14263	ENSDARG00000100429	ENSDARG00000100429	irgf4	3:1169788-1172945	low1C	ctl	NOTEST	0.0599561	0.0222824	-1.428	0	1	1	no
15104	ENSDARG00000101041	ENSDARG00000101041	ccl39.1	25:12920983-12933197	low1C	ctl	NOTEST	0.212757	0.07907	-1.428	0	1	1	no
27280	ENSDARG00000077577	ENSDARG00000077577	ntsr1	23:16504356-16599355	low1C	ctl	NOTEST	0.172722	0.0641976	-1.42786	0	1	1	no
28364	ENSDARG00000090730	ENSDARG00000090730	zgc:158446	21:27412160-27424511	low1C	ctl	NOTEST	0.0639024	0.0237665	-1.42694	0	1	1	no
6180	ENSDARG00000089602	ENSDARG00000089602	si:dkey-217f16.1	3:4015955-4045078	low1C	ctl	NOTEST	0.0256504	0.00955378	-1.42484	0	1	1	no
12265	ENSDARG00000096266	ENSDARG00000096266	si:ch211-76l23.5	3:28670523-28779106	low1C	ctl	NOTEST	0.152813	0.0569646	-1.42363	0	1	1	no
16387	ENSDARG00000092896	ENSDARG00000092896	si:ch211-67f24.7	13:36487097-36500260	low1C	ctl	NOTEST	0.3602	0.134299	-1.42335	0	1	1	no
8551	ENSDARG00000093627	ENSDARG00000093627	si:ch211-86h15.3	11:22436005-22439025	low1C	ctl	NOTEST	0.400996	0.14983	-1.42026	0	1	1	no
12845	ENSDARG00000055185	ENSDARG00000055185	tm4sf5	7:21574698-21581867	low1C	ctl	NOTEST	0.263567	0.098498	-1.42	0	1	1	no
9929	ENSDARG00000100545	ENSDARG00000100545	Metazoa_SRP	11:12184380-12184677	low1C	ctl	OK	8.58364	31.0703	1.85588	3.02921	5e-05	0.00421538	yes
15842	ENSDARG00000082538	ENSDARG00000082538	U5	20:16528206-16528322	low1C	ctl	OK	108.448	390.588	1.84864	2.3808	0.0004	0.0243556	yes
26916	ENSDARG00000053877	ENSDARG00000053877	cpdb	21:39152339-39181275	low1C	ctl	NOTEST	0.0335191	0.0125548	-1.41675	0	1	1	no
6922	ENSDARG00000062129	ENSDARG00000062129	mxra8b	23:29962547-30504802	low1C	ctl	OK	0.602753	0.22589	-1.41595	-0.434979	0.44595	0.999468	no
8751	ENSDARG00000098177	ENSDARG00000098177	si:dkey-28i19.3	4:33967054-33994301	low1C	ctl	NOTEST	0.0233478	0.00875601	-1.41494	0	1	1	no
14855	ENSDARG00000070597	ENSDARG00000070597	prelp	11:20916303-20925686	low1C	ctl	NOTEST	0.0491	0.0184188	-1.41454	0	1	1	no
22134	ENSDARG00000092762	ENSDARG00000092762	si:dkey-5i3.1	18:8959746-8997554	low1C	ctl	NOTEST	0.328968	0.123516	-1.41325	0	1	1	no
25232	ENSDARG00000076160	ENSDARG00000076160	si:dkey-285e18.2	4:40293529-40297358	low1C	ctl	NOTEST	0.197334	0.0741727	-1.41168	0	1	1	no
27562	ENSDARG00000042562	ENSDARG00000042562	allc	20:30452556-30468048	low1C	ctl	NOTEST	0.0677394	0.0254652	-1.41147	0	1	1	no
27566	ENSDARG00000039352	ENSDARG00000039352	pald1b	13:30039230-30069276	low1C	ctl	OK	2.47334	0.930013	-1.41114	-0.857038	0.15815	0.973199	no
29130	ENSDARG00000101657	ENSDARG00000101657	CABZ01089974.1	KN150359.1:180-7519	low1C	ctl	OK	1.80809	0.67996	-1.41095	-1.64661	0.01	0.259408	no
20235	ENSDARG00000076055	ENSDARG00000076055	rpgrip1	24:7719431-7748070	low1C	ctl	NOTEST	0.0438146	0.0164949	-1.40939	0	1	1	no
30710	ENSDARG00000069498	ENSDARG00000069498	phkg1b	21:25633328-25649163	low1C	ctl	OK	0.893782	0.336676	-1.40856	-0.551617	0.2462	0.999468	no
2985	ENSDARG00000091216	ENSDARG00000091216	or111-10	15:31483967-31533251	low1C	ctl	NOTEST	0.0384042	0.0144663	-1.40856	0	1	1	no
12160	ENSDARG00000092501	ENSDARG00000092501	si:dkey-80c24.5	25:16058287-16064094	low1C	ctl	NOTEST	0.0238185	0.0089721	-1.40856	0	1	1	no
16211	ENSDARG00000103047	ENSDARG00000103047	znf995	4:61892723-61897139	low1C	ctl	NOTEST	0.0517714	0.0195016	-1.40856	0	1	1	no
24619	ENSDARG00000104277	ENSDARG00000104277	CNTN6	6:45208879-45422905	low1C	ctl	NOTEST	0.0686116	0.0258454	-1.40854	0	1	1	no
28646	ENSDARG00000099607	ENSDARG00000099607	si:ch73-160p18.4	23:44470356-44884854	low1C	ctl	NOTEST	0.024446	0.00921391	-1.40771	0	1	1	no
5742	ENSDARG00000010701	ENSDARG00000010701	crygs4	9:22533725-22555373	low1C	ctl	NOTEST	0.174939	0.0659706	-1.40695	0	1	1	no
13032	ENSDARG00000082628	ENSDARG00000082628	U1	10:211781-211947	low1C	ctl	OK	68.1832	243.43	1.83602	3.22143	5e-05	0.00421538	yes
13381	ENSDARG00000091459	ENSDARG00000091459	GABRA2 (2 of 2)	13:11988188-12018875	low1C	ctl	NOTEST	0.104296	0.039444	-1.4028	0	1	1	no
19109	ENSDARG00000086041	ENSDARG00000086041	zgc:174650	4:40337623-40406453	low1C	ctl	NOTEST	0.167891	0.0635466	-1.40164	0	1	1	no
24460	ENSDARG00000098071	ENSDARG00000098071	znf1049	4:41060724-41283264	low1C	ctl	NOTEST	0.127821	0.0484149	-1.4006	0	1	1	no
26286	ENSDARG00000101688	ENSDARG00000101688	si:dkey-207l24.2	4:37418664-37423911	low1C	ctl	NOTEST	0.0607895	0.0230376	-1.39983	0	1	1	no
26444	ENSDARG00000076255	ENSDARG00000076255	znf1084	4:57135125-57353149	low1C	ctl	NOTEST	0.222077	0.0843497	-1.3966	0	1	1	no
15309	ENSDARG00000105063	ENSDARG00000105063	si:rp71-1l17.2	4:34429013-34444982	low1C	ctl	NOTEST	0.0379189	0.0144026	-1.39659	0	1	1	no
18748	ENSDARG00000056949	ENSDARG00000056949	htr7	17:23522090-23525692	low1C	ctl	NOTEST	0.0492373	0.0187543	-1.39253	0	1	1	no
7260	ENSDARG00000070314	ENSDARG00000070314	cald1l2	4:7406748-7494862	low1C	ctl	OK	34.947	13.3163	-1.39198	-0.355774	0.1563	0.971186	no
3918	ENSDARG00000092358	ENSDARG00000092358	si:ch211-114l13.11	1:57191806-57195910	low1C	ctl	OK	0.565959	0.215869	-1.39054	-0.536886	0.1261	0.915142	no
9565	ENSDARG00000036106	ENSDARG00000036106	rgs18	2:6623982-6636956	low1C	ctl	NOTEST	0.0529943	0.0202239	-1.38977	0	1	1	no
1949	ENSDARG00000094540	ENSDARG00000094540	si:dkey-96l17.6	5:24985715-25005844	low1C	ctl	NOTEST	0.137682	0.0526802	-1.38601	0	1	1	no
18057	ENSDARG00000077220	ENSDARG00000077220	si:ch211-208f21.3	4:49105305-49117762	low1C	ctl	NOTEST	0.047972	0.0183993	-1.38255	0	1	1	no
12566	ENSDARG00000100344	ENSDARG00000100344	TRIM14 (8 of 19)	4:60131648-60320535	low1C	ctl	NOTEST	0.124074	0.0475874	-1.38255	0	1	1	no
12664	ENSDARG00000084628	ENSDARG00000084628	SNORA27	20:23182559-23182696	low1C	ctl	OK	175.713	620.119	1.81932	3.40924	5e-05	0.00421538	yes
17037	ENSDARG00000006151	ENSDARG00000006151	pde11al	16:21338648-21379959	low1C	ctl	NOTEST	0.192824	0.0740405	-1.3809	0	1	1	no
6399	ENSDARG00000089179	ENSDARG00000089179	si:dkey-16p6.1	4:48337864-48753889	low1C	ctl	NOTEST	0.0192177	0.00738891	-1.379	0	1	1	no
16460	ENSDARG00000038681	ENSDARG00000038681	MFAP4 (1 of 14)	1:58285430-58362451	low1C	ctl	NOTEST	0.0660987	0.0254299	-1.3781	0	1	1	no
28718	ENSDARG00000042953	ENSDARG00000042953	cyp2n13	20:25616168-25623821	low1C	ctl	NOTEST	0.188183	0.0726757	-1.37259	0	1	1	no
6031	ENSDARG00000044802	ENSDARG00000044802	aadacl4	11:28370389-28372637	low1C	ctl	NOTEST	0.154964	0.0598604	-1.37226	0	1	1	no
10032	ENSDARG00000054331	ENSDARG00000054331	wisp1a	19:35363079-35371065	low1C	ctl	NOTEST	0.267437	0.10351	-1.36944	0	1	1	no
18150	ENSDARG00000069800	ENSDARG00000069800	CYSLTR2 (2 of 2)	21:22920200-22921584	low1C	ctl	NOTEST	0.0573673	0.0222113	-1.36894	0	1	1	no
1287	ENSDARG00000090686	ENSDARG00000090686	slc35f2l	15:25220855-25234348	low1C	ctl	NOTEST	0.0854525	0.033086	-1.3689	0	1	1	no
3126	ENSDARG00000070206	ENSDARG00000070206	si:zfos-2070c2.1	8:36344571-36354953	low1C	ctl	NOTEST	0.163453	0.0633001	-1.36859	0	1	1	no
5809	ENSDARG00000078132	ENSDARG00000078132	tex2l	12:18345979-18397948	low1C	ctl	NOTEST	0.11243	0.0435957	-1.36676	0	1	1	no
15710	ENSDARG00000089829	ENSDARG00000089829	CYTH3 (3 of 3)	3:56339737-56526849	low1C	ctl	NOTEST	0.238586	0.0925838	-1.36567	0	1	1	no
18790	ENSDARG00000087999	ENSDARG00000087999	si:dkey-286j17.3	22:9753271-9761685	low1C	ctl	OK	2.05255	0.797827	-1.36327	-0.853423	0.09225	0.841236	no
21478	ENSDARG00000091136	ENSDARG00000091136	zgc:174259	5:28220338-28251254	low1C	ctl	OK	1.24639	0.48454	-1.36307	-0.552063	0.15205	0.968491	no
24960	ENSDARG00000011671	ENSDARG00000011671	pde6b	21:20319821-20339971	low1C	ctl	NOTEST	0.0737934	0.0286919	-1.36285	0	1	1	no
16388	ENSDARG00000104502	ENSDARG00000104502	si:dkey-264f17.5	4:66796188-66876607	low1C	ctl	NOTEST	0.0463151	0.0180393	-1.36034	0	1	1	no
564	ENSDARG00000041848	ENSDARG00000041848	rh50	8:37226963-37231090	low1C	ctl	NOTEST	0.0565774	0.022043	-1.3599	0	1	1	no
1260	ENSDARG00000063006	ENSDARG00000063006	cacng7a	19:9921845-9963896	low1C	ctl	NOTEST	0.0516206	0.0201219	-1.35918	0	1	1	no
3156	ENSDARG00000086892	ENSDARG00000086892	erfl1	16:26360736-26382435	low1C	ctl	NOTEST	0.468081	0.182477	-1.35905	0	1	1	no
5558	ENSDARG00000068683	ENSDARG00000068683	chmp2ba	9:19019719-19050245	low1C	ctl	OK	0.575692	0.224573	-1.35811	-0.931183	0.05155	0.655246	no
22780	ENSDARG00000036560	ENSDARG00000036560	gpr185b	7:23289877-23290852	low1C	ctl	NOTEST	0.0565127	0.0220802	-1.35582	0	1	1	no
11108	ENSDARG00000089044	ENSDARG00000089044	HIST4H4 (3 of 5)	25:35783062-35783374	low1C	ctl	OK	6.94645	24.3983	1.81243	2.9653	5e-05	0.00421538	yes
10186	ENSDARG00000092945	ENSDARG00000092945	si:ch211-250g4.3	19:37922517-37932627	low1C	ctl	NOTEST	0.15395	0.0601851	-1.35498	0	1	1	no
19507	ENSDARG00000080685	ENSDARG00000080685	SNORA50	3:55224901-55225036	low1C	ctl	OK	138.163	484.232	1.80932	3.05992	5e-05	0.00421538	yes
20367	ENSDARG00000099435	ENSDARG00000099435	CABZ01071639.1	KN150171.1:3863-16021	low1C	ctl	OK	3.77771	1.47771	-1.35415	-1.97827	0.0012	0.055966	no
17288	ENSDARG00000096775	ENSDARG00000096775	si:ch73-359m17.11	20:24232972-24239462	low1C	ctl	NOTEST	0.307734	0.120384	-1.35404	0	1	1	no
21162	ENSDARG00000068493	ENSDARG00000068493	si:zfos-411a11.2	15:88261-92917	low1C	ctl	OK	0.92205	0.361121	-1.35236	-1.88836	0.00295	0.106662	no
17952	ENSDARG00000053625	ENSDARG00000053625	anxa2b	7:29241778-29354595	low1C	ctl	OK	1.6287	0.637995	-1.35211	-0.610692	0.2215	0.999468	no
20302	ENSDARG00000097525	ENSDARG00000097525	si:ch211-51k14.4	15:20302695-20314784	low1C	ctl	NOTEST	0.0550014	0.0215768	-1.34999	0	1	1	no
21298	ENSDARG00000054667	ENSDARG00000054667	adra2db	21:32786916-32788164	low1C	ctl	NOTEST	0.0415652	0.0163086	-1.34975	0	1	1	no
16788	ENSDARG00000103832	ENSDARG00000103832	CU457778.4	4:69945187-69952235	low1C	ctl	NOTEST	0.0495331	0.0194348	-1.34975	0	1	1	no
20155	ENSDARG00000092408	ENSDARG00000092408	si:ch73-22b20.4	8:16530124-16530767	low1C	ctl	OK	0.763024	0.299454	-1.3494	-0.832548	0.1425	0.949175	no
12902	ENSDARG00000069213	ENSDARG00000069213	taar14l	20:46260450-46345465	low1C	ctl	NOTEST	0.0442122	0.0173515	-1.34938	0	1	1	no
11136	ENSDARG00000069129	ENSDARG00000069129	fhdc3	10:26229093-26241053	low1C	ctl	NOTEST	0.0226698	0.00889807	-1.34921	0	1	1	no
23663	ENSDARG00000086903	ENSDARG00000086903	gig2o	5:29781782-29782772	low1C	ctl	NOTEST	0.349054	0.137009	-1.34918	0	1	1	no
8002	ENSDARG00000102096	ENSDARG00000102096	adra2b	8:40605272-40606853	low1C	ctl	OK	0.688878	0.270412	-1.34909	-1.70763	0.0062	0.183344	no
8910	ENSDARG00000101027	ENSDARG00000101027	nms	KN150015.1:15334-18702	low1C	ctl	NOTEST	0.195673	0.0768143	-1.349	0	1	1	no
1823	ENSDARG00000097335	ENSDARG00000097335	si:ch73-142b20.1	15:10827812-10836706	low1C	ctl	NOTEST	0.0525191	0.0206308	-1.34804	0	1	1	no
14837	ENSDARG00000078339	ENSDARG00000078339	CT573264.2	14:2184977-2187362	low1C	ctl	NOTEST	0.0152979	0.00600948	-1.34802	0	1	1	no
15488	ENSDARG00000090159	ENSDARG00000090159	si:dkey-37m8.8	22:36898334-36959032	low1C	ctl	NOTEST	0.0508394	0.0199713	-1.34802	0	1	1	no
29658	ENSDARG00000092423	ENSDARG00000092423	cxcl11.5	5:41463990-41496178	low1C	ctl	NOTEST	0.0450107	0.0176816	-1.34802	0	1	1	no
30034	ENSDARG00000094579	ENSDARG00000094579	b4galnt2.1	3:22933286-22954929	low1C	ctl	NOTEST	0.0218339	0.008577	-1.34802	0	1	1	no
8995	ENSDARG00000097045	ENSDARG00000097045	si:ch211-173b9.6	20:16842505-16843412	low1C	ctl	NOTEST	0.244369	0.0959954	-1.34802	0	1	1	no
843	ENSDARG00000098818	ENSDARG00000098818	BX908792.1	7:39449100-39452520	low1C	ctl	NOTEST	0.0154395	0.00606508	-1.34802	0	1	1	no
13694	ENSDARG00000102682	ENSDARG00000102682	CU104716.2	21:29902785-29903712	low1C	ctl	NOTEST	0.0461307	0.0181215	-1.34802	0	1	1	no
6401	ENSDARG00000105307	ENSDARG00000105307	BX005331.1	2:45575065-45579064	low1C	ctl	NOTEST	0.00879244	0.00345393	-1.34802	0	1	1	no
8549	ENSDARG00000100532	ENSDARG00000100532	si:ch73-346m18.6	3:14238209-14302525	low1C	ctl	NOTEST	0.148721	0.0584914	-1.34631	0	1	1	no
26275	ENSDARG00000094788	ENSDARG00000094788	t2gtl4a	15:39782777-39972825	low1C	ctl	OK	0.822403	0.324083	-1.34348	-0.726262	0.194	0.999468	no
27535	ENSDARG00000037859	ENSDARG00000037859	il11a	16:12718109-12726230	low1C	ctl	NOTEST	0.0328932	0.0129639	-1.34329	0	1	1	no
29877	ENSDARG00000094413	ENSDARG00000094413	BX004873.2	4:64343224-64348807	low1C	ctl	NOTEST	0.083009	0.0327155	-1.34329	0	1	1	no
9507	ENSDARG00000096083	ENSDARG00000096083	si:dkey-21h14.8	4:11031871-11065224	low1C	ctl	NOTEST	0.0697275	0.027505	-1.34203	0	1	1	no
6567	ENSDARG00000069801	ENSDARG00000069801	crygm2d12	9:22316748-22528713	low1C	ctl	NOTEST	0.161971	0.0639057	-1.34172	0	1	1	no
14965	ENSDARG00000044956	ENSDARG00000044956	zgc:114123	23:2786418-2804310	low1C	ctl	NOTEST	0.0589375	0.0232731	-1.34052	0	1	1	no
2112	ENSDARG00000089131	ENSDARG00000089131	il17rel	25:29029344-29057171	low1C	ctl	NOTEST	0.080921	0.0320094	-1.33802	0	1	1	no
14324	ENSDARG00000088933	ENSDARG00000088933	GOLT1A	11:23074759-23079568	low1C	ctl	OK	3.56815	1.41205	-1.33739	-1.56601	0.01275	0.302141	no
4312	ENSDARG00000086055	ENSDARG00000086055	si:dkey-7e14.3	12:18236207-18240548	low1C	ctl	NOTEST	0.118843	0.047076	-1.33599	0	1	1	no
27610	ENSDARG00000101064	ENSDARG00000101064	si:dkey-286h17.4	14:35592095-35932574	low1C	ctl	NOTEST	0.081218	0.0321722	-1.33599	0	1	1	no
8104	ENSDARG00000090947	ENSDARG00000090947	si:dkey-29j8.1	4:42717672-42733095	low1C	ctl	NOTEST	0.0952676	0.037821	-1.3328	0	1	1	no
27361	ENSDARG00000091015	ENSDARG00000091015	si:ch211-231h20.2	23:37918258-37946532	low1C	ctl	NOTEST	0.239534	0.0951889	-1.33136	0	1	1	no
6263	ENSDARG00000068363	ENSDARG00000068363	si:ch211-132b12.3	18:40594095-40671119	low1C	ctl	NOTEST	0.0365257	0.0145294	-1.32994	0	1	1	no
13061	ENSDARG00000077858	ENSDARG00000077858	asip1	6:49977256-49984676	low1C	ctl	NOTEST	0.0816125	0.0324804	-1.32922	0	1	1	no
8046	ENSDARG00000091062	ENSDARG00000091062	si:dkey-199k11.6	4:39556476-39559533	low1C	ctl	NOTEST	0.0281118	0.011188	-1.32922	0	1	1	no
11649	ENSDARG00000091788	ENSDARG00000091788	NPFFR1	12:48137905-48144261	low1C	ctl	NOTEST	0.0619894	0.0246708	-1.32922	0	1	1	no
1774	ENSDARG00000098490	ENSDARG00000098490	GPR34 (2 of 2)	KN149916.1:3659-4292	low1C	ctl	NOTEST	0.0996685	0.0396664	-1.32922	0	1	1	no
3991	ENSDARG00000026548	ENSDARG00000026548	cyp2u1	1:49279575-49288214	low1C	ctl	NOTEST	0.447234	0.178117	-1.32821	0	1	1	no
13779	ENSDARG00000099668	ENSDARG00000099668	snopsi28S-3327	19:16124093-16124240	low1C	ctl	OK	198.577	641.406	1.69154	3.45066	5e-05	0.00421538	yes
31181	ENSDARG00000087306	ENSDARG00000087306	si:ch73-281f12.1	3:58510655-58568237	low1C	ctl	NOTEST	0.0602076	0.0240171	-1.32589	0	1	1	no
21769	ENSDARG00000102752	ENSDARG00000102752	znf1048	4:62012128-62300828	low1C	ctl	NOTEST	0.0534258	0.0213776	-1.32144	0	1	1	no
13271	ENSDARG00000104856	ENSDARG00000104856	C7H19orf12 (3 of 4)	7:45715724-45718639	low1C	ctl	NOTEST	0.175608	0.0703643	-1.31944	0	1	1	no
26099	ENSDARG00000101890	ENSDARG00000101890	pigr	2:52020690-52041669	low1C	ctl	NOTEST	0.417282	0.167204	-1.31942	0	1	1	no
18684	ENSDARG00000019396	ENSDARG00000019396	rergla	4:12382885-12389686	low1C	ctl	OK	0.597929	0.239935	-1.31733	-1.65544	0.0104	0.265465	no
1053	ENSDARG00000021345	ENSDARG00000021345	prph2l	20:27485047-27491168	low1C	ctl	NOTEST	0.0427599	0.0171904	-1.31465	0	1	1	no
217	ENSDARG00000077609	ENSDARG00000077609	elfn2a	22:14984592-14986113	low1C	ctl	NOTEST	0.0569115	0.0228797	-1.31465	0	1	1	no
3606	ENSDARG00000079892	ENSDARG00000079892	PLXNB2 (4 of 5)	4:14645320-14650403	low1C	ctl	NOTEST	0.0885699	0.0356205	-1.31411	0	1	1	no
18255	ENSDARG00000060638	ENSDARG00000060638	CLSTN2 (2 of 2)	15:41598196-41709914	low1C	ctl	NOTEST	0.0327149	0.0131605	-1.31373	0	1	1	no
30402	ENSDARG00000089463	ENSDARG00000089463	dhx58	3:17537380-17562065	low1C	ctl	NOTEST	0.0833945	0.0335538	-1.31348	0	1	1	no
5293	ENSDARG00000096804	ENSDARG00000096804	si:dkey-219e21.4	12:22524104-22549060	low1C	ctl	NOTEST	0.303531	0.122153	-1.31315	0	1	1	no
10178	ENSDARG00000087543	ENSDARG00000087543	si:dkey-108k21.12	25:34551646-34552140	low1C	ctl	OK	8.61012	27.2833	1.66392	2.69346	5e-05	0.00421538	yes
558	ENSDARG00000041358	ENSDARG00000041358	lgi3	8:51388778-51418277	low1C	ctl	NOTEST	0.16408	0.0661392	-1.31083	0	1	1	no
15335	ENSDARG00000089823	ENSDARG00000089823	si:ch211-113a14.6	25:35760530-35760842	low1C	ctl	OK	5.80862	17.9307	1.62617	2.46954	0.0004	0.0243556	yes
22043	ENSDARG00000096927	ENSDARG00000096927	si:ch211-210b2.3	15:677587-699486	low1C	ctl	NOTEST	0.0270451	0.0109298	-1.3071	0	1	1	no
3633	ENSDARG00000104399	ENSDARG00000104399	CABZ01064972.2	22:5093977-5094951	low1C	ctl	OK	0.663983	0.268513	-1.30616	-1.21543	0.0397	0.581118	no
30770	ENSDARG00000093907	ENSDARG00000093907	si:dkey-246j23.6	21:20706239-20896022	low1C	ctl	OK	0.588198	0.23788	-1.30607	-0.511029	0.5208	0.999468	no
31132	ENSDARG00000093297	ENSDARG00000093297	si:ch73-2d23.1	22:11632083-11634224	low1C	ctl	NOTEST	0.322577	0.130584	-1.30467	0	1	1	no
31414	ENSDARG00000039602	ENSDARG00000039602	atoh1c	12:11729810-11730586	low1C	ctl	OK	0.72141	0.292516	-1.30231	-0.818032	0.2634	0.999468	no
10195	ENSDARG00000097909	ENSDARG00000097909	si:dkey-195m11.11	6:39293240-39309185	low1C	ctl	NOTEST	0.0883777	0.0358568	-1.30144	0	1	1	no
3707	ENSDARG00000028354	ENSDARG00000028354	stxbp6l	20:9841584-9861183	low1C	ctl	NOTEST	0.167321	0.067963	-1.2998	0	1	1	no
4771	ENSDARG00000077740	ENSDARG00000077740	b3glctb	10:33682483-33766367	low1C	ctl	NOTEST	0.498207	0.202386	-1.29964	0	1	1	no
25431	ENSDARG00000102104	ENSDARG00000102104	si:ch73-4i5.5	4:663261-671985	low1C	ctl	NOTEST	0.22179	0.0901061	-1.2995	0	1	1	no
10341	ENSDARG00000099344	ENSDARG00000099344	PLA2G10	3:43056263-43069959	low1C	ctl	NOTEST	0.0855063	0.0347436	-1.29928	0	1	1	no
378	ENSDARG00000062442	ENSDARG00000062442	meiob	12:18410991-18421852	low1C	ctl	NOTEST	0.118794	0.0482719	-1.2992	0	1	1	no
7786	ENSDARG00000097160	ENSDARG00000097160	si:ch211-121j5.4	9:7262504-7279486	low1C	ctl	NOTEST	0.039695	0.0161437	-1.29799	0	1	1	no
4575	ENSDARG00000090866	ENSDARG00000090866	kcnj1a.2	18:48533087-48535524	low1C	ctl	NOTEST	0.184287	0.0750051	-1.29689	0	1	1	no
18413	ENSDARG00000096217	ENSDARG00000096217	si:dkey-51d8.9	4:44380152-44388931	low1C	ctl	NOTEST	0.0296208	0.0120731	-1.29481	0	1	1	no
15808	ENSDARG00000043342	ENSDARG00000043342	gpx3	14:50394422-50605663	low1C	ctl	NOTEST	0.193626	0.0789214	-1.29478	0	1	1	no
4677	ENSDARG00000070100	ENSDARG00000070100	RIN1 (1 of 2)	7:7045880-7132397	low1C	ctl	NOTEST	0.0515726	0.0210452	-1.29311	0	1	1	no
10276	ENSDARG00000075802	ENSDARG00000075802	GRIN3A	10:4256153-4292303	low1C	ctl	NOTEST	0.141075	0.0575699	-1.29307	0	1	1	no
1546	ENSDARG00000102517	ENSDARG00000102517	crtac1b	13:39938590-40015782	low1C	ctl	NOTEST	0.232207	0.0947799	-1.29276	0	1	1	no
2180	ENSDARG00000098495	ENSDARG00000098495	si:dkey-201i24.6	14:2681430-2682068	low1C	ctl	OK	1.70334	0.695475	-1.2923	-0.938296	0.18385	0.999468	no
10028	ENSDARG00000093892	ENSDARG00000093892	si:ch211-11i5.3	16:41734968-41787966	low1C	ctl	NOTEST	0.121487	0.0496065	-1.2922	0	1	1	no
14464	ENSDARG00000101500	ENSDARG00000101500	Metazoa_SRP	11:12225287-12225584	low1C	ctl	OK	17.0547	51.7144	1.6004	3.16945	5e-05	0.00421538	yes
20414	ENSDARG00000104833	ENSDARG00000104833	si:ch211-79h15.3	6:4256751-4273633	low1C	ctl	NOTEST	0.50001	0.204306	-1.29123	0	1	1	no
26292	ENSDARG00000104562	ENSDARG00000104562	si:dkey-61o18.3	11:37364508-37366825	low1C	ctl	NOTEST	0.117859	0.0481969	-1.29005	0	1	1	no
26299	ENSDARG00000056806	ENSDARG00000056806	PDE5A (2 of 2)	1:13570060-13587133	low1C	ctl	NOTEST	0.0338742	0.0138544	-1.28984	0	1	1	no
29837	ENSDARG00000020738	ENSDARG00000020738	zgc:153921	3:1236409-1293074	low1C	ctl	OK	1.59223	0.651468	-1.28928	-1.54137	0.0093	0.25013	no
1404	ENSDARG00000058547	ENSDARG00000058547	si:ch73-160i9.3	19:10608302-10609440	low1C	ctl	NOTEST	0.0511387	0.02093	-1.28884	0	1	1	no
25459	ENSDARG00000101872	ENSDARG00000101872	si:ch211-136m20.3	7:39139161-39170033	low1C	ctl	NOTEST	0.124073	0.0507835	-1.28875	0	1	1	no
8458	ENSDARG00000078569	ENSDARG00000078569	mpeg1.3	8:29646715-29648939	low1C	ctl	NOTEST	0.023147	0.00947627	-1.28843	0	1	1	no
15264	ENSDARG00000011876	ENSDARG00000011876	ednraa	1:35933515-35970328	low1C	ctl	OK	15.9554	6.54368	-1.28587	-0.842867	0.1205	0.910784	no
9415	ENSDARG00000097974	ENSDARG00000097974	si:ch211-172e9.1	17:9151694-9153457	low1C	ctl	NOTEST	0.187261	0.0768008	-1.28586	0	1	1	no
10682	ENSDARG00000097654	ENSDARG00000097654	si:dkey-174c12.3	17:35330841-35404744	low1C	ctl	NOTEST	0.0668485	0.0274539	-1.28389	0	1	1	no
11463	ENSDARG00000069428	ENSDARG00000069428	slbp2	21:30251874-30263354	low1C	ctl	NOTEST	0.124051	0.0509746	-1.28308	0	1	1	no
12400	ENSDARG00000103306	ENSDARG00000103306	si:dkey-27n6.9	4:69663501-69666972	low1C	ctl	NOTEST	0.0335188	0.0137765	-1.28276	0	1	1	no
4618	ENSDARG00000045834	ENSDARG00000045834	si:dkey-14d8.7	4:5325417-5655206	low1C	ctl	NOTEST	0.341856	0.140529	-1.28253	0	1	1	no
15073	ENSDARG00000097618	ENSDARG00000097618	si:ch73-365k7.1	5:39957078-40114449	low1C	ctl	NOTEST	0.0406011	0.0166934	-1.28224	0	1	1	no
26540	ENSDARG00000035663	ENSDARG00000035663	zgc:103438	19:42989705-43038014	low1C	ctl	OK	1.70824	0.702391	-1.28216	-0.378824	0.3678	0.999468	no
13321	ENSDARG00000015068	ENSDARG00000015068	TXK	23:44249661-44381750	low1C	ctl	NOTEST	0.202664	0.0833484	-1.28187	0	1	1	no
19455	ENSDARG00000089800	ENSDARG00000089800	PRR7	21:37089446-37099210	low1C	ctl	NOTEST	0.360352	0.148381	-1.2801	0	1	1	no
25515	ENSDARG00000102455	ENSDARG00000102455	znf1133	4:54128643-54338630	low1C	ctl	NOTEST	0.156293	0.0643869	-1.27942	0	1	1	no
30932	ENSDARG00000103708	ENSDARG00000103708	BX000703.1	4:35284157-35388384	low1C	ctl	NOTEST	0.0368115	0.0151815	-1.27784	0	1	1	no
7261	ENSDARG00000099432	ENSDARG00000099432	si:ch211-246b8.1	4:34355181-34393989	low1C	ctl	NOTEST	0.0226761	0.00935242	-1.27776	0	1	1	no
13412	ENSDARG00000101483	ENSDARG00000101483	si:dkey-257e4.6	4:53436792-53506587	low1C	ctl	OK	2.3936	0.988038	-1.27654	-1.40148	0.4659	0.999468	no
3576	ENSDARG00000009702	ENSDARG00000009702	ascl1b	7:49423145-49441094	low1C	ctl	NOTEST	0.134835	0.0556919	-1.27565	0	1	1	no
5146	ENSDARG00000099630	ENSDARG00000099630	si:dkey-24m12.2	2:14725529-14757987	low1C	ctl	OK	1.7717	0.731824	-1.27557	-1.07574	0.06835	0.741201	no
25159	ENSDARG00000035797	ENSDARG00000035797	si:dkey-17m8.2	16:18243431-18246297	low1C	ctl	NOTEST	0.0870758	0.0359704	-1.27546	0	1	1	no
26277	ENSDARG00000086095	ENSDARG00000086095	BX539307.2	22:9951396-9954350	low1C	ctl	NOTEST	0.14104	0.0583342	-1.27369	0	1	1	no
16013	ENSDARG00000067806	ENSDARG00000067806	zgc:158432	5:35930682-35948871	low1C	ctl	NOTEST	0.148596	0.061467	-1.27351	0	1	1	no
2390	ENSDARG00000006568	ENSDARG00000006568	kcnmb2	2:8020362-8031395	low1C	ctl	NOTEST	0.458676	0.189847	-1.27263	0	1	1	no
4499	ENSDARG00000081931	ENSDARG00000081931	SNORA16	19:16124945-16125081	low1C	ctl	OK	1095.45	3311.51	1.59597	4.672	5e-05	0.00421538	yes
5897	ENSDARG00000075827	ENSDARG00000075827	f7i	1:127249-596152	low1C	ctl	OK	0.517483	0.214579	-1.27	-0.0807069	0.33995	0.999468	no
7841	ENSDARG00000088315	ENSDARG00000088315	si:ch211-103f14.3	10:29204381-29215208	low1C	ctl	NOTEST	0.347051	0.14393	-1.26978	0	1	1	no
31383	ENSDARG00000094495	ENSDARG00000094495	si:dkey-11d18.2	18:22561528-22563190	low1C	ctl	NOTEST	0.0662859	0.0275432	-1.26701	0	1	1	no
31116	ENSDARG00000096422	ENSDARG00000096422	si:ch211-207c15.7	19:43273671-43274735	low1C	ctl	NOTEST	0.0691951	0.0287521	-1.26701	0	1	1	no
21261	ENSDARG00000097577	ENSDARG00000097577	si:dkeyp-2g11.1	12:39235099-39248667	low1C	ctl	NOTEST	0.138766	0.0576602	-1.26701	0	1	1	no
26896	ENSDARG00000098271	ENSDARG00000098271	CABZ01029902.1	KN149948.1:57186-68399	low1C	ctl	NOTEST	0.0270497	0.0112397	-1.26701	0	1	1	no
5655	ENSDARG00000020866	ENSDARG00000020866	apoa4b.2	16:23999037-24033538	low1C	ctl	OK	216.007	89.782	-1.26658	-1.80303	0.0029	0.105507	no
30488	ENSDARG00000071082	ENSDARG00000071082	p4ha1b	17:20127566-20147370	low1C	ctl	OK	13.1177	39.5702	1.5929	6.06858	5e-05	0.00421538	yes
95	ENSDARG00000008457	ENSDARG00000008457	faah2a	1:39519202-39540357	low1C	ctl	OK	1.13197	0.472271	-1.26115	-1.05129	0.0399	0.582587	no
25351	ENSDARG00000102341	ENSDARG00000102341	sugct	24:3225813-3310878	low1C	ctl	NOTEST	0.472831	0.197365	-1.26046	0	1	1	no
16637	ENSDARG00000039752	ENSDARG00000039752	si:ch73-308m11.1	3:673920-685517	low1C	ctl	NOTEST	0.336494	0.140535	-1.25965	0	1	1	no
5942	ENSDARG00000043436	ENSDARG00000043436	si:dkey-5n18.1	20:17139319-17141442	low1C	ctl	NOTEST	0.170691	0.0713242	-1.25893	0	1	1	no
2779	ENSDARG00000086604	ENSDARG00000086604	si:ch211-113a14.25	25:35817417-35817804	low1C	ctl	OK	4.97397	14.7158	1.5649	2.63452	5e-05	0.00421538	yes
1499	ENSDARG00000097378	ENSDARG00000097378	si:dkey-81l17.7	3:15894879-15905932	low1C	ctl	OK	0.765141	0.319826	-1.25844	-0.145791	0.47625	0.999468	no
11852	ENSDARG00000074782	ENSDARG00000074782	ADGRG3	7:64707695-64729489	low1C	ctl	NOTEST	0.107285	0.0449315	-1.25565	0	1	1	no
5507	ENSDARG00000045015	ENSDARG00000045015	CYP27B1	11:303269-460034	low1C	ctl	OK	0.799184	0.334739	-1.25549	-0.378724	0.62295	0.999468	no
11287	ENSDARG00000102218	ENSDARG00000102218	si:dkey-31g6.4	6:21970009-21971384	low1C	ctl	OK	0.620937	0.260143	-1.25514	-1.15591	0.06205	0.716804	no
606	ENSDARG00000068138	ENSDARG00000068138	ch25hl1.2	18:26913615-26914448	low1C	ctl	NOTEST	0.0993263	0.0416559	-1.25365	0	1	1	no
15807	ENSDARG00000097642	ENSDARG00000097642	si:ch73-80e5.2	25:28950524-28972375	low1C	ctl	NOTEST	0.0417217	0.0174975	-1.25365	0	1	1	no
4245	ENSDARG00000069467	ENSDARG00000069467	igsf9bb	21:24658366-24828849	low1C	ctl	OK	0.528931	0.221828	-1.25364	-1.92664	0.00165	0.0695538	no
6269	ENSDARG00000055250	ENSDARG00000055250	si:ch211-132b12.8	18:40708357-40718345	low1C	ctl	NOTEST	0.0605878	0.0254222	-1.25294	0	1	1	no
5804	ENSDARG00000078613	ENSDARG00000078613	vhll	4:12967790-12969172	low1C	ctl	OK	1.84196	0.773228	-1.25228	-1.34541	0.0244	0.44851	no
6572	ENSDARG00000061990	ENSDARG00000061990	kcnh4b	12:13366777-13437785	low1C	ctl	NOTEST	0.0217678	0.00914251	-1.25153	0	1	1	no
7844	ENSDARG00000076333	ENSDARG00000076333	FO704639.1	1:47909298-47994628	low1C	ctl	NOTEST	0.0413659	0.0173879	-1.25035	0	1	1	no
6474	ENSDARG00000104890	ENSDARG00000104890	si:ch211-76m11.3	4:69106826-69507590	low1C	ctl	NOTEST	0.0628315	0.0264217	-1.24976	0	1	1	no
25406	ENSDARG00000061896	ENSDARG00000061896	slco2a1	6:27633461-27674697	low1C	ctl	OK	0.743111	0.3125	-1.24972	-1.75748	0.005	0.157982	no
13674	ENSDARG00000099409	ENSDARG00000099409	OGFR (3 of 4)	11:20064474-20071624	low1C	ctl	NOTEST	0.0998222	0.0420335	-1.24782	0	1	1	no
12294	ENSDARG00000062427	ENSDARG00000062427	clcn2	2:17217399-17315725	low1C	ctl	NOTEST	0.0723321	0.0304634	-1.24756	0	1	1	no
1355	ENSDARG00000097014	ENSDARG00000097014	agtpbp1	8:49896796-49946679	low1C	ctl	OK	10.7187	4.51734	-1.24659	-2.22116	0.60515	0.999468	no
4244	ENSDARG00000024189	ENSDARG00000024189	pnocb	20:34814523-34831143	low1C	ctl	OK	0.563509	0.23753	-1.24633	-1.36857	0.02795	0.484798	no
14465	ENSDARG00000076614	ENSDARG00000076614	ssuh2.3	22:31027891-31050294	low1C	ctl	NOTEST	0.0887619	0.0374693	-1.24423	0	1	1	no
1997	ENSDARG00000090769	ENSDARG00000090769	si:dkey-51d8.6	4:44340360-44348515	low1C	ctl	NOTEST	0.260881	0.11014	-1.24405	0	1	1	no
20154	ENSDARG00000101103	ENSDARG00000101103	BX548173.2	4:31596293-31647210	low1C	ctl	NOTEST	0.195782	0.0827579	-1.24228	0	1	1	no
9791	ENSDARG00000054152	ENSDARG00000054152	nmbr	20:37353774-37384228	low1C	ctl	NOTEST	0.115511	0.048866	-1.24113	0	1	1	no
28065	ENSDARG00000105174	ENSDARG00000105174	FP102052.2	10:22970087-22971953	low1C	ctl	NOTEST	0.33052	0.139828	-1.24109	0	1	1	no
2967	ENSDARG00000073912	ENSDARG00000073912	si:ch211-202h22.7	1:53972396-53982272	low1C	ctl	NOTEST	0.0547424	0.0231856	-1.23943	0	1	1	no
15548	ENSDARG00000078743	ENSDARG00000078743	oxgr1a.2	1:1926718-1927735	low1C	ctl	NOTEST	0.0380518	0.0161164	-1.23943	0	1	1	no
1662	ENSDARG00000088680	ENSDARG00000088680	hhla2b.1	24:25099771-25111056	low1C	ctl	NOTEST	0.0206287	0.00873706	-1.23943	0	1	1	no
31478	ENSDARG00000092266	ENSDARG00000092266	si:ch73-27e22.2	22:8487810-8740803	low1C	ctl	NOTEST	0.0604047	0.0255838	-1.23943	0	1	1	no
19082	ENSDARG00000096924	ENSDARG00000096924	si:zfos-1169d6.2	6:2094386-2099299	low1C	ctl	NOTEST	0.066079	0.0279871	-1.23943	0	1	1	no
30033	ENSDARG00000097099	ENSDARG00000097099	si:ch211-108d22.1	3:14109268-14110951	low1C	ctl	NOTEST	0.0842446	0.035681	-1.23943	0	1	1	no
19087	ENSDARG00000099169	ENSDARG00000099169	cxcl8b.3	7:7587389-7590172	low1C	ctl	NOTEST	0.152887	0.0647535	-1.23943	0	1	1	no
5354	ENSDARG00000099854	ENSDARG00000099854	HTR7 (2 of 2)	20:12592952-12594942	low1C	ctl	NOTEST	0.0300673	0.0127347	-1.23943	0	1	1	no
30604	ENSDARG00000102062	ENSDARG00000102062	CU182823.1	4:60663587-60669792	low1C	ctl	NOTEST	0.0356828	0.0151131	-1.23943	0	1	1	no
1688	ENSDARG00000102985	ENSDARG00000102985	si:dkeyp-73e12.5	10:7614615-7619351	low1C	ctl	NOTEST	0.0833373	0.0352967	-1.23943	0	1	1	no
1754	ENSDARG00000100096	ENSDARG00000100096	CU855936.1	25:222264-238764	low1C	ctl	NOTEST	0.124765	0.0528963	-1.23798	0	1	1	no
10087	ENSDARG00000100340	ENSDARG00000100340	BX901907.2	4:39778362-40139189	low1C	ctl	NOTEST	0.316287	0.134268	-1.23612	0	1	1	no
5365	ENSDARG00000035185	ENSDARG00000035185	fzd9a	5:55355771-55357559	low1C	ctl	NOTEST	0.135446	0.0575073	-1.2359	0	1	1	no
868	ENSDARG00000073768	ENSDARG00000073768	TMEM125 (1 of 2)	6:34098322-34098991	low1C	ctl	NOTEST	0.351534	0.149268	-1.23576	0	1	1	no
11156	ENSDARG00000103760	ENSDARG00000103760	cfhl2	22:23615378-23721721	low1C	ctl	OK	3.97305	1.68713	-1.23568	-1.52825	0.01675	0.356466	no
21958	ENSDARG00000093071	ENSDARG00000093071	zgc:110434	7:6226221-6226608	low1C	ctl	OK	5.05388	14.8688	1.55682	2.60214	5e-05	0.00421538	yes
7332	ENSDARG00000093971	ENSDARG00000093971	si:dkey-177g18.1	23:11409648-11410803	low1C	ctl	NOTEST	0.42755	0.181659	-1.23486	0	1	1	no
1196	ENSDARG00000094928	ENSDARG00000094928	si:ch211-53m15.2	16:41184985-41186107	low1C	ctl	NOTEST	0.221237	0.0939999	-1.23486	0	1	1	no
10541	ENSDARG00000091205	ENSDARG00000091205	si:ch211-113a14.19	7:73632521-73632909	low1C	ctl	OK	3.09419	8.97424	1.53623	2.26509	0.0007	0.0382405	yes
22351	ENSDARG00000040257	ENSDARG00000040257	slc38a11	9:50208645-50335578	low1C	ctl	NOTEST	0.138217	0.0588844	-1.23097	0	1	1	no
26666	ENSDARG00000045982	ENSDARG00000045982	PLA2G4C (3 of 4)	5:4172489-4190072	low1C	ctl	NOTEST	0.115482	0.0492344	-1.22994	0	1	1	no
16526	ENSDARG00000077741	ENSDARG00000077741	zgc:175135	11:17903117-17920496	low1C	ctl	NOTEST	0.167597	0.0714659	-1.22967	0	1	1	no
6221	ENSDARG00000043396	ENSDARG00000043396	fndc4a	20:19313602-19373661	low1C	ctl	NOTEST	0.0578376	0.0246691	-1.2293	0	1	1	no
9497	ENSDARG00000029482	ENSDARG00000029482	ush2a	17:29359890-29754676	low1C	ctl	NOTEST	0.00728943	0.00311227	-1.22784	0	1	1	no
27689	ENSDARG00000067889	ENSDARG00000067889	gltpd2	5:37861967-37868540	low1C	ctl	OK	2.168	0.925669	-1.2278	-1.96511	0.00165	0.0695538	no
8488	ENSDARG00000044626	ENSDARG00000044626	ccdc90b	21:22852283-22855519	low1C	ctl	OK	1.65057	0.704871	-1.22753	-1.8582	0.0032	0.113594	no
29538	ENSDARG00000077198	ENSDARG00000077198	chst12b	1:11049592-11050795	low1C	ctl	NOTEST	0.204669	0.0874938	-1.22604	0	1	1	no
23088	ENSDARG00000091431	ENSDARG00000091431	CR352285.1	11:36971966-36972962	low1C	ctl	NOTEST	0.139011	0.0595337	-1.22343	0	1	1	no
4672	ENSDARG00000091746	ENSDARG00000091746	si:dkey-16p6.1	4:32511833-32694252	low1C	ctl	NOTEST	0.123754	0.053007	-1.22322	0	1	1	no
31761	ENSDARG00000055901	ENSDARG00000055901	steap4	16:27800248-27814549	low1C	ctl	NOTEST	0.25321	0.108541	-1.22209	0	1	1	no
13429	ENSDARG00000097895	ENSDARG00000097895	si:ch211-104f13.3	23:20586739-20591841	low1C	ctl	NOTEST	0.425321	0.18247	-1.22089	0	1	1	no
18390	ENSDARG00000056462	ENSDARG00000056462	crp2	24:37937736-38209408	low1C	ctl	OK	1.28116	0.550441	-1.21879	-0.22936	0.29915	0.999468	no
18841	ENSDARG00000093747	ENSDARG00000093747	si:dkey-122c11.1	4:38528697-38529809	low1C	ctl	NOTEST	0.18733	0.0805074	-1.21839	0	1	1	no
22719	ENSDARG00000101030	ENSDARG00000101030	wu:fd58b11	4:74783479-74789618	low1C	ctl	NOTEST	0.234021	0.100573	-1.21839	0	1	1	no
343	ENSDARG00000004954	ENSDARG00000004954	grna	3:29783584-30022400	low1C	ctl	NOTEST	0.392067	0.1687	-1.21664	0	1	1	no
4711	ENSDARG00000068738	ENSDARG00000068738	cox5b2	13:50062546-50064795	low1C	ctl	OK	3.13814	1.35078	-1.21612	-1.46095	0.0104	0.265465	no
12631	ENSDARG00000102316	ENSDARG00000102316	si:dkey-237m9.2	4:41060724-41283264	low1C	ctl	NOTEST	0.129636	0.0558191	-1.21564	0	1	1	no
17182	ENSDARG00000092680	ENSDARG00000092680	si:dkey-58f10.12	5:38073014-38074574	low1C	ctl	NOTEST	0.154805	0.066658	-1.2156	0	1	1	no
19142	ENSDARG00000058445	ENSDARG00000058445	PDILT	1:8550816-8565832	low1C	ctl	NOTEST	0.126299	0.0544356	-1.21422	0	1	1	no
29032	ENSDARG00000013491	ENSDARG00000013491	map3k9	13:36034201-36058873	low1C	ctl	NOTEST	0.103875	0.0447864	-1.21372	0	1	1	no
2673	ENSDARG00000054026	ENSDARG00000054026	mustn1a	6:40764081-40902082	low1C	ctl	OK	9.40275	4.05517	-1.21332	-0.258013	0.39505	0.999468	no
16107	ENSDARG00000039500	ENSDARG00000039500	LRFN3 (1 of 2)	18:49416693-49434039	low1C	ctl	NOTEST	0.0449429	0.0193839	-1.21323	0	1	1	no
7193	ENSDARG00000018329	ENSDARG00000018329	gc2	7:50994740-51019251	low1C	ctl	NOTEST	0.0483671	0.0208882	-1.21134	0	1	1	no
18202	ENSDARG00000013647	ENSDARG00000013647	cntn3a.2	23:11079722-11193631	low1C	ctl	NOTEST	0.0701916	0.0303162	-1.21121	0	1	1	no
27148	ENSDARG00000087258	ENSDARG00000087258	ypel2b	15:16961531-16978623	low1C	ctl	NOTEST	0.33155	0.143226	-1.21093	0	1	1	no
3494	ENSDARG00000014657	ENSDARG00000014657	zgc:171731	7:19348265-19354599	low1C	ctl	NOTEST	0.159934	0.0691875	-1.20889	0	1	1	no
11234	ENSDARG00000078603	ENSDARG00000078603	myo1hb	5:31359800-31382282	low1C	ctl	NOTEST	0.0425567	0.018419	-1.20819	0	1	1	no
23163	ENSDARG00000036818	ENSDARG00000036818	hyal3	8:26352975-26362166	low1C	ctl	NOTEST	0.449102	0.194797	-1.20507	0	1	1	no
24810	ENSDARG00000096304	ENSDARG00000096304	btr31	23:46232188-46238904	low1C	ctl	OK	0.652035	0.283183	-1.20321	-0.640742	0.091	0.834633	no
13360	ENSDARG00000052056	ENSDARG00000052056	si:ch211-68a17.4	25:18816965-18822489	low1C	ctl	NOTEST	0.0967303	0.0420118	-1.20317	0	1	1	no
256	ENSDARG00000103324	ENSDARG00000103324	si:dkey-16p6.1	4:68765918-69053224	low1C	ctl	NOTEST	0.0538766	0.0234028	-1.20298	0	1	1	no
6871	ENSDARG00000096097	ENSDARG00000096097	si:dkeyp-98a7.3	22:25662014-25685763	low1C	ctl	NOTEST	0.0897464	0.0390074	-1.20211	0	1	1	no
12833	ENSDARG00000054658	ENSDARG00000054658	slc34a1b	21:32973557-32999458	low1C	ctl	NOTEST	0.0279201	0.0121356	-1.20206	0	1	1	no
15708	ENSDARG00000097451	ENSDARG00000097451	chmp6a	3:51405494-51422786	low1C	ctl	NOTEST	0.123446	0.0536584	-1.202	0	1	1	no
17280	ENSDARG00000041926	ENSDARG00000041926	DLG4 (2 of 2)	5:67772345-67867301	low1C	ctl	NOTEST	0.0262035	0.01139	-1.20199	0	1	1	no
29232	ENSDARG00000093623	ENSDARG00000093623	si:ch211-222e20.7	10:28556114-28557115	low1C	ctl	NOTEST	0.0825989	0.0359038	-1.20199	0	1	1	no
3033	ENSDARG00000100591	ENSDARG00000100591	sox32	7:58522098-58523763	low1C	ctl	NOTEST	0.0385905	0.0167743	-1.20199	0	1	1	no
27197	ENSDARG00000076487	ENSDARG00000076487	haao	13:8622643-8650759	low1C	ctl	OK	1.21347	0.527712	-1.20131	-1.47407	0.00545	0.167963	no
27823	ENSDARG00000055317	ENSDARG00000055317	c1ql4b	6:39814938-39833553	low1C	ctl	NOTEST	0.102913	0.0448089	-1.19957	0	1	1	no
11848	ENSDARG00000015732	ENSDARG00000015732	cax2	25:18791380-18815385	low1C	ctl	OK	0.52267	0.227992	-1.19691	-1.46164	0.0203	0.399978	no
8278	ENSDARG00000096429	ENSDARG00000096429	si:ch211-181l5.5	6:7156378-7165024	low1C	ctl	NOTEST	0.100094	0.043668	-1.19671	0	1	1	no
10650	ENSDARG00000099276	ENSDARG00000099276	ugt5b3	1:8873100-9028191	low1C	ctl	NOTEST	0.381143	0.166388	-1.19578	0	1	1	no
24563	ENSDARG00000092801	ENSDARG00000092801	si:dkey-71b5.6	16:22204866-22208068	low1C	ctl	OK	1.27006	0.554546	-1.19552	-0.744751	0.357	0.999468	no
27321	ENSDARG00000089966	ENSDARG00000089966	si:zfos-1505d6.3	20:54420768-54445249	low1C	ctl	NOTEST	0.335574	0.146593	-1.19482	0	1	1	no
5006	ENSDARG00000079791	ENSDARG00000079791	si:ch211-176g6.2	12:651762-681245	low1C	ctl	NOTEST	0.116326	0.0508625	-1.1935	0	1	1	no
14099	ENSDARG00000099271	ENSDARG00000099271	5_8S_rRNA	KN149861.1:7180-7336	low1C	ctl	OK	293.29	850.627	1.5362	3.47484	5e-05	0.00421538	yes
21278	ENSDARG00000051775	ENSDARG00000051775	si:dkey-108k21.15	25:34559683-34560070	low1C	ctl	OK	10.0485	28.7906	1.51862	3.0866	5e-05	0.00421538	yes
11285	ENSDARG00000017314	ENSDARG00000017314	CELA1 (1 of 7)	22:7409408-7446506	low1C	ctl	OK	7.80381	3.41454	-1.19249	-1.8267	0.00235	0.0911717	no
13205	ENSDARG00000075163	ENSDARG00000075163	cxcl20	5:42296536-42304152	low1C	ctl	OK	2.63654	1.15389	-1.19214	-1.94911	0.00135	0.0613306	no
15623	ENSDARG00000035944	ENSDARG00000035944	sync	19:31403310-31410466	low1C	ctl	NOTEST	0.176816	0.0774086	-1.19168	0	1	1	no
6182	ENSDARG00000095245	ENSDARG00000095245	si:ch211-157j23.5	24:5799935-5808994	low1C	ctl	NOTEST	0.117304	0.0513653	-1.19139	0	1	1	no
1397	ENSDARG00000087403	ENSDARG00000087403	si:ch211-214p13.3	9:9273428-9304482	low1C	ctl	NOTEST	0.125358	0.0548923	-1.19138	0	1	1	no
6535	ENSDARG00000077412	ENSDARG00000077412	ftr08	2:42468593-42472251	low1C	ctl	NOTEST	0.080109	0.0350793	-1.19134	0	1	1	no
7719	ENSDARG00000080015	ENSDARG00000080015	lrrtm4l1	10:19353253-19382644	low1C	ctl	NOTEST	0.141536	0.0620329	-1.19006	0	1	1	no
19058	ENSDARG00000105249	ENSDARG00000105249	si:dkey-65b13.9	20:33661545-33663761	low1C	ctl	NOTEST	0.314924	0.13818	-1.18845	0	1	1	no
1934	ENSDARG00000097733	ENSDARG00000097733	adnpa	11:25130679-25171280	low1C	ctl	NOTEST	0.143899	0.0631941	-1.18719	0	1	1	no
12179	ENSDARG00000044694	ENSDARG00000044694	FYB (1 of 2)	21:19807557-19829715	low1C	ctl	NOTEST	0.400459	0.175976	-1.18628	0	1	1	no
18139	ENSDARG00000075766	ENSDARG00000075766	sccpdha	17:12005462-12021706	low1C	ctl	OK	0.821479	0.360999	-1.18623	-1.58731	0.0047	0.151506	no
1645	ENSDARG00000055192	ENSDARG00000055192	zgc:136930	2:32796919-32807669	low1C	ctl	NOTEST	0.163956	0.0721571	-1.1841	0	1	1	no
12225	ENSDARG00000075748	ENSDARG00000075748	NCKAP1L	11:172083-197220	low1C	ctl	OK	0.68881	0.303648	-1.18171	-0.788543	0.18115	0.999468	no
19433	ENSDARG00000078246	ENSDARG00000078246	si:ch211-114l13.4	1:57330426-57367300	low1C	ctl	NOTEST	0.0104261	0.00459741	-1.1813	0	1	1	no
861	ENSDARG00000042880	ENSDARG00000042880	si:ch211-222f23.6	9:1482945-1497433	low1C	ctl	NOTEST	0.0335541	0.0148015	-1.18075	0	1	1	no
20279	ENSDARG00000102841	ENSDARG00000102841	CABZ01053753.1	9:51212914-51214110	low1C	ctl	NOTEST	0.068853	0.0303726	-1.18075	0	1	1	no
16586	ENSDARG00000060350	ENSDARG00000060350	apoda.2	2:37225003-37233532	low1C	ctl	NOTEST	0.268019	0.118317	-1.17968	0	1	1	no
20126	ENSDARG00000103295	ENSDARG00000103295	cyp3a65	1:58587427-58786197	low1C	ctl	NOTEST	0.179047	0.0791118	-1.17837	0	1	1	no
10791	ENSDARG00000011818	ENSDARG00000011818	batf	20:46668829-46742836	low1C	ctl	NOTEST	0.157368	0.0695501	-1.17802	0	1	1	no
29623	ENSDARG00000040633	ENSDARG00000040633	PRMT8 (1 of 2)	18:11538566-11581188	low1C	ctl	NOTEST	0.110233	0.0487369	-1.17747	0	1	1	no
30364	ENSDARG00000044754	ENSDARG00000044754	gnrh2	21:15728204-15732052	low1C	ctl	NOTEST	0.278042	0.122956	-1.17715	0	1	1	no
26956	ENSDARG00000098265	ENSDARG00000098265	si:dkey-16p19.1	4:60494921-60560691	low1C	ctl	NOTEST	0.231223	0.102259	-1.17705	0	1	1	no
12930	ENSDARG00000087349	ENSDARG00000087349	reep6	11:7252020-7264539	low1C	ctl	NOTEST	0.304555	0.134865	-1.17519	0	1	1	no
10236	ENSDARG00000085485	ENSDARG00000085485	SNORA26	20:23182968-23183090	low1C	ctl	OK	306.641	875.31	1.51324	2.8596	5e-05	0.00421538	yes
10445	ENSDARG00000059914	ENSDARG00000059914	sdr42e2	3:58324668-58362187	low1C	ctl	OK	0.6939	0.30758	-1.17377	-1.49341	0.01045	0.266353	no
18363	ENSDARG00000070265	ENSDARG00000070265	si:dkey-261m9.7	25:34628445-34628832	low1C	ctl	OK	10.4697	29.6372	1.50118	3.11221	5e-05	0.00421538	yes
20359	ENSDARG00000043309	ENSDARG00000043309	obscna	8:18333464-18363075	low1C	ctl	NOTEST	0.391546	0.173688	-1.17268	0	1	1	no
892	ENSDARG00000104057	ENSDARG00000104057	pcdh1g14	10:21693446-21886346	low1C	ctl	NOTEST	0.212402	0.0943705	-1.17039	0	1	1	no
4288	ENSDARG00000103971	ENSDARG00000103971	ATP6V0A4	24:33524808-33546978	low1C	ctl	NOTEST	0.0178695	0.00794907	-1.16864	0	1	1	no
5395	ENSDARG00000096072	ENSDARG00000096072	si:dkey-29j8.4	4:42767874-42861428	low1C	ctl	OK	2.04257	0.909088	-1.16789	-1.38078	0.0234	0.436534	no
14490	ENSDARG00000100626	ENSDARG00000100626	CABZ01080599.1	18:5005315-5215664	low1C	ctl	NOTEST	0.0718558	0.0319841	-1.16775	0	1	1	no
18203	ENSDARG00000078455	ENSDARG00000078455	best4	2:26849334-26853423	low1C	ctl	NOTEST	0.0773548	0.034432	-1.16774	0	1	1	no
4637	ENSDARG00000092550	ENSDARG00000092550	TARBP1 (2 of 2)	13:39151180-39197236	low1C	ctl	NOTEST	0.173016	0.0771148	-1.16583	0	1	1	no
5377	ENSDARG00000095139	ENSDARG00000095139	si:dkey-178o8.2	23:14651810-14659136	low1C	ctl	NOTEST	0.0685154	0.030579	-1.16389	0	1	1	no
5922	ENSDARG00000100434	ENSDARG00000100434	znf1091	4:62012128-62300828	low1C	ctl	NOTEST	0.0997112	0.0445193	-1.16333	0	1	1	no
17021	ENSDARG00000100068	ENSDARG00000100068	BX936350.1	4:52164710-52179929	low1C	ctl	NOTEST	0.0337331	0.0150626	-1.16319	0	1	1	no
24705	ENSDARG00000100002	ENSDARG00000100002	ctbs	11:15905881-16189940	low1C	ctl	OK	9.02982	4.03244	-1.16304	-0.753792	0.1959	0.999468	no
3673	ENSDARG00000086552	ENSDARG00000086552	zgc:154164	7:6231967-6232548	low1C	ctl	OK	12.4671	34.9665	1.48785	3.24355	5e-05	0.00421538	yes
20574	ENSDARG00000099299	ENSDARG00000099299	si:ch1073-83n3.2	15:106125-117045	low1C	ctl	OK	33.4151	15.0074	-1.15483	-0.664665	0.28395	0.999468	no
25625	ENSDARG00000004219	ENSDARG00000004219	SLC6A3	16:362628-376736	low1C	ctl	NOTEST	0.293362	0.13177	-1.15466	0	1	1	no
15441	ENSDARG00000007349	ENSDARG00000007349	dmrt1	5:44344663-44391191	low1C	ctl	OK	1.4277	0.641803	-1.15349	-1.31963	0.00945	0.251084	no
4588	ENSDARG00000102994	ENSDARG00000102994	znf1034	4:50280937-50290715	low1C	ctl	NOTEST	0.100023	0.0449673	-1.15338	0	1	1	no
16572	ENSDARG00000097044	ENSDARG00000097044	si:dkey-14d8.24	4:4955321-4957976	low1C	ctl	OK	2.00676	0.902368	-1.15308	-0.891076	0.1867	0.999468	no
8821	ENSDARG00000022668	ENSDARG00000022668	grapb	1:7481228-7508307	low1C	ctl	NOTEST	0.0100137	0.0045039	-1.15273	0	1	1	no
7493	ENSDARG00000017437	ENSDARG00000017437	adcy3b	20:46748195-46790222	low1C	ctl	NOTEST	0.00959799	0.00431703	-1.15269	0	1	1	no
25273	ENSDARG00000083309	ENSDARG00000083309	mir196a-1	23:35982621-36178306	low1C	ctl	OK	11.6526	5.24121	-1.15268	-1.08196	0.58475	0.999468	no
5212	ENSDARG00000031749	ENSDARG00000031749	C3AR1	10:1871880-1872939	low1C	ctl	NOTEST	0.0340717	0.0153251	-1.15268	0	1	1	no
29220	ENSDARG00000055852	ENSDARG00000055852	MTNR1A (2 of 2)	14:29769724-29800839	low1C	ctl	NOTEST	0.0340717	0.0153251	-1.15268	0	1	1	no
1036	ENSDARG00000057173	ENSDARG00000057173	ifit8	13:17563852-17566166	low1C	ctl	NOTEST	0.0150822	0.00678383	-1.15268	0	1	1	no
3849	ENSDARG00000074732	ENSDARG00000074732	BX682234.1	10:8522959-8525301	low1C	ctl	NOTEST	0.0195551	0.00879568	-1.15268	0	1	1	no
4436	ENSDARG00000094414	ENSDARG00000094414	aknad1	2:45679438-45684937	low1C	ctl	NOTEST	0.198715	0.0314067	-1.15268	0	1	1	no
5725	ENSDARG00000095081	ENSDARG00000095081	si:ch1073-111a5.3	10:8660148-8662573	low1C	ctl	NOTEST	0.0388911	0.0174928	-1.15268	0	1	1	no
7371	ENSDARG00000095586	ENSDARG00000095586	si:dkey-11e23.9	25:24134419-24136336	low1C	ctl	NOTEST	0.100709	0.0452979	-1.15268	0	1	1	no
11926	ENSDARG00000095955	ENSDARG00000095955	si:ch211-122i22.6	6:49813177-49874412	low1C	ctl	NOTEST	0.022621	0.0101747	-1.15268	0	1	1	no
14496	ENSDARG00000099098	ENSDARG00000099098	C1GALT1 (2 of 2)	16:47409378-47425318	low1C	ctl	NOTEST	0.00531511	0.00239068	-1.15268	0	1	1	no
16110	ENSDARG00000100929	ENSDARG00000100929	GPR20 (2 of 2)	19:1017140-1018205	low1C	ctl	NOTEST	0.0338344	0.0152184	-1.15268	0	1	1	no
17065	ENSDARG00000102358	ENSDARG00000102358	si:dkey-261o4.9	4:38966638-38986866	low1C	ctl	NOTEST	0.0156743	0.00705016	-1.15268	0	1	1	no
17974	ENSDARG00000099128	ENSDARG00000099128	bcl2l16	8:52716685-52725743	low1C	ctl	NOTEST	0.0879509	0.0395753	-1.1521	0	1	1	no
19116	ENSDARG00000101863	ENSDARG00000101863	CR382337.3	3:10947569-11044582	low1C	ctl	NOTEST	0.256024	0.115258	-1.15142	0	1	1	no
20314	ENSDARG00000098244	ENSDARG00000098244	si:dkey-19h16.7	4:55812648-55826496	low1C	ctl	NOTEST	0.198013	0.0894046	-1.14717	0	1	1	no
15941	ENSDARG00000090361	ENSDARG00000090361	CU633981.1	2:47430166-47433806	low1C	ctl	NOTEST	0.035418	0.0159954	-1.14683	0	1	1	no
4603	ENSDARG00000027657	ENSDARG00000027657	crhb	24:24702508-24736822	low1C	ctl	NOTEST	0.264391	0.119464	-1.1461	0	1	1	no
4939	ENSDARG00000067813	ENSDARG00000067813	zgc:171844	3:25726459-25763576	low1C	ctl	OK	1.08189	0.488892	-1.14597	-0.803958	0.2161	0.999468	no
5340	ENSDARG00000075159	ENSDARG00000075159	mfi2	6:30101249-30118879	low1C	ctl	OK	0.524868	0.237244	-1.14559	-1.54609	0.0112	0.279777	no
25430	ENSDARG00000097238	ENSDARG00000097238	ba1l	3:54843854-54851382	low1C	ctl	NOTEST	0.462839	0.209246	-1.14531	0	1	1	no
26745	ENSDARG00000090591	ENSDARG00000090591	si:dkey-261m9.13	25:34638090-34638402	low1C	ctl	OK	11.9338	33.3894	1.48434	2.78264	5e-05	0.00421538	yes
9	ENSDARG00000092480	ENSDARG00000092480	vegfbb	21:26496093-26499026	low1C	ctl	NOTEST	0.412109	0.186343	-1.14507	0	1	1	no
3762	ENSDARG00000079560	ENSDARG00000079560	ptprh	24:7771166-7797170	low1C	ctl	NOTEST	0.0374618	0.0169412	-1.14489	0	1	1	no
16759	ENSDARG00000016939	ENSDARG00000016939	itgb2	9:45160185-45182714	low1C	ctl	NOTEST	0.356986	0.161446	-1.14482	0	1	1	no
8139	ENSDARG00000067507	ENSDARG00000067507	kctd8	14:5630161-5697946	low1C	ctl	NOTEST	0.0393444	0.0178205	-1.14262	0	1	1	no
15521	ENSDARG00000098430	ENSDARG00000098430	znf1078	4:53663093-53670133	low1C	ctl	NOTEST	0.129026	0.0584888	-1.14143	0	1	1	no
7654	ENSDARG00000100649	ENSDARG00000100649	tlr1	14:634736-745362	low1C	ctl	NOTEST	0.0575347	0.0260928	-1.14078	0	1	1	no
2090	ENSDARG00000061697	ENSDARG00000061697	ca14	16:9649130-9667201	low1C	ctl	NOTEST	0.0668773	0.0303395	-1.14032	0	1	1	no
7169	ENSDARG00000090319	ENSDARG00000090319	rnf212	14:17091881-17111063	low1C	ctl	NOTEST	0.361279	0.164027	-1.13918	0	1	1	no
9956	ENSDARG00000037836	ENSDARG00000037836	igfals	3:47892672-47895923	low1C	ctl	OK	0.617868	0.280526	-1.13916	-1.27151	0.02085	0.4058	no
30820	ENSDARG00000028850	ENSDARG00000028850	btr16	15:18252192-18287751	low1C	ctl	NOTEST	0.101515	0.0461091	-1.13856	0	1	1	no
10905	ENSDARG00000101517	ENSDARG00000101517	si:ch211-210m1.2	4:53941532-53954195	low1C	ctl	NOTEST	0.0232885	0.0105812	-1.13811	0	1	1	no
4097	ENSDARG00000069552	ENSDARG00000069552	atoh7	13:25319230-25320275	low1C	ctl	NOTEST	0.204696	0.0930459	-1.13747	0	1	1	no
8330	ENSDARG00000102004	ENSDARG00000102004	apoea	19:10936232-10962583	low1C	ctl	OK	66.0844	30.0409	-1.13738	-1.59749	0.0126	0.301437	no
6351	ENSDARG00000070041	ENSDARG00000070041	PLEKHS1 (1 of 3)	12:30335470-30425797	low1C	ctl	NOTEST	0.0302724	0.0137631	-1.1372	0	1	1	no
19414	ENSDARG00000086825	ENSDARG00000086825	znf521	20:18425972-18430667	low1C	ctl	NOTEST	0.085219	0.0387463	-1.13712	0	1	1	no
5759	ENSDARG00000073860	ENSDARG00000073860	GAS2L2	5:61105812-61125221	low1C	ctl	NOTEST	0.0312536	0.0142207	-1.13603	0	1	1	no
7951	ENSDARG00000096701	ENSDARG00000096701	si:dkey-21e13.3	12:34983745-34994351	low1C	ctl	NOTEST	0.134771	0.061341	-1.13559	0	1	1	no
18103	ENSDARG00000087740	ENSDARG00000087740	si:dkeyp-82a1.5	8:20998056-21011812	low1C	ctl	NOTEST	0.114413	0.0520983	-1.13494	0	1	1	no
2931	ENSDARG00000103555	ENSDARG00000103555	si:ch211-8c17.4	3:12696673-12698948	low1C	ctl	NOTEST	0.13097	0.059661	-1.13437	0	1	1	no
83	ENSDARG00000101207	ENSDARG00000101207	or109-11	10:36257435-36462804	low1C	ctl	NOTEST	0.0366419	0.0166922	-1.13432	0	1	1	no
13115	ENSDARG00000026403	ENSDARG00000026403	hephl1b	10:24424570-24447073	low1C	ctl	NOTEST	0.0106207	0.00483964	-1.1339	0	1	1	no
13493	ENSDARG00000074528	ENSDARG00000074528	PRTFDC1 (2 of 2)	24:6627982-6641761	low1C	ctl	NOTEST	0.0778072	0.0354553	-1.1339	0	1	1	no
2436	ENSDARG00000074546	ENSDARG00000074546	si:ch211-213a13.11	22:8979813-9066566	low1C	ctl	NOTEST	0.0342441	0.0156044	-1.1339	0	1	1	no
4846	ENSDARG00000087099	ENSDARG00000087099	si:ch73-106k19.5	11:42454993-42458621	low1C	ctl	NOTEST	0.0532912	0.0242839	-1.1339	0	1	1	no
5497	ENSDARG00000097439	ENSDARG00000097439	si:dkey-57i11.5	2:26581687-26628611	low1C	ctl	NOTEST	0.166569	0.0759027	-1.1339	0	1	1	no
13230	ENSDARG00000103283	ENSDARG00000103283	si:dkey-238o14.7	4:67775149-67778999	low1C	ctl	NOTEST	0.0167511	0.00763316	-1.1339	0	1	1	no
14920	ENSDARG00000052277	ENSDARG00000052277	cabp2b	14:47287318-47313867	low1C	ctl	OK	3.65983	1.66805	-1.13361	-1.9797	0.0013	0.0595217	no
22211	ENSDARG00000101249	ENSDARG00000101249	HIST1H4J (2 of 2)	7:5837576-5838171	low1C	ctl	OK	2.36026	6.50212	1.46197	2.42055	0.0003	0.0193412	yes
23253	ENSDARG00000095963	ENSDARG00000095963	si:ch73-361h17.1	23:45168963-45182069	low1C	ctl	OK	1.37763	0.629701	-1.12945	-1.92223	0.0016	0.0687686	no
6770	ENSDARG00000103143	ENSDARG00000103143	si:dkey-19c16.12	4:31668549-31829052	low1C	ctl	NOTEST	0.00756368	0.00345758	-1.12933	0	1	1	no
21222	ENSDARG00000075203	ENSDARG00000075203	C14H11orf80	14:44333623-44342129	low1C	ctl	NOTEST	0.0553215	0.0252994	-1.12873	0	1	1	no
12681	ENSDARG00000040230	ENSDARG00000040230	TRIM35 (10 of 38)	22:36982494-36985597	low1C	ctl	NOTEST	0.0655207	0.0300061	-1.12669	0	1	1	no
30487	ENSDARG00000026753	ENSDARG00000026753	grik4	15:22787416-23253629	low1C	ctl	NOTEST	0.273775	0.125409	-1.12635	0	1	1	no
22305	ENSDARG00000040004	ENSDARG00000040004	PKHD1L1 (1 of 2)	19:23345853-23413329	low1C	ctl	NOTEST	0.00634627	0.00290729	-1.12623	0	1	1	no
3331	ENSDARG00000102641	ENSDARG00000102641	si:ch211-69i3.1	5:56747655-56757164	low1C	ctl	OK	0.571647	0.261967	-1.12574	-0.921693	0.06005	0.705316	no
25445	ENSDARG00000071662	ENSDARG00000071662	si:rp71-36a1.3	22:5860188-6037021	low1C	ctl	NOTEST	0.183553	0.0841343	-1.12543	0	1	1	no
28368	ENSDARG00000078389	ENSDARG00000078389	si:dkey-188i13.7	13:37497385-37505202	low1C	ctl	NOTEST	0.386438	0.177146	-1.1253	0	1	1	no
6618	ENSDARG00000075757	ENSDARG00000075757	gig2e	21:22648707-22653200	low1C	ctl	NOTEST	0.0987471	0.0452809	-1.12484	0	1	1	no
24201	ENSDARG00000034098	ENSDARG00000034098	CABZ01058865.1	1:56866996-56870127	low1C	ctl	NOTEST	0.0302755	0.0138884	-1.12427	0	1	1	no
2247	ENSDARG00000053383	ENSDARG00000053383	rprma	9:4643404-4644436	low1C	ctl	NOTEST	0.17151	0.0786814	-1.12419	0	1	1	no
15558	ENSDARG00000104706	ENSDARG00000104706	U3	7:7545593-7545807	low1C	ctl	OK	590.628	1624.18	1.45939	3.86776	5e-05	0.00421538	yes
25123	ENSDARG00000075379	ENSDARG00000075379	si:dkey-261m9.11	25:34635401-34635788	low1C	ctl	OK	7.46727	20.1941	1.43528	2.72679	5e-05	0.00421538	yes
5921	ENSDARG00000102435	ENSDARG00000102435	plekhf1	7:45703170-45704590	low1C	ctl	OK	3.19026	8.61876	1.43381	3.40587	5e-05	0.00421538	yes
7	ENSDARG00000095545	ENSDARG00000095545	HTRA2 (23 of 24)	13:8684076-8968276	low1C	ctl	NOTEST	0.0283445	0.0130228	-1.12203	0	1	1	no
307	ENSDARG00000099119	ENSDARG00000099119	si:dkey-179k24.2	4:62012128-62300828	low1C	ctl	NOTEST	0.0645953	0.0296788	-1.122	0	1	1	no
5184	ENSDARG00000093743	ENSDARG00000093743	si:ch73-55c23.2	24:15753297-15992150	low1C	ctl	NOTEST	0.0532905	0.0244848	-1.12199	0	1	1	no
5999	ENSDARG00000096139	ENSDARG00000096139	ZNF70 (4 of 15)	4:50246900-50256720	low1C	ctl	NOTEST	0.0250629	0.0115154	-1.12199	0	1	1	no
8797	ENSDARG00000096305	ENSDARG00000096305	si:ch73-269m14.3	21:45182348-45190175	low1C	ctl	NOTEST	0.0394411	0.0181215	-1.12199	0	1	1	no
11448	ENSDARG00000100629	ENSDARG00000100629	CABZ01058865.3	1:56858550-56860227	low1C	ctl	NOTEST	0.0364203	0.0167336	-1.12199	0	1	1	no
20382	ENSDARG00000101566	ENSDARG00000101566	CR769772.1	22:25447014-25452024	low1C	ctl	NOTEST	0.0440032	0.0202177	-1.12199	0	1	1	no
28715	ENSDARG00000103239	ENSDARG00000103239	si:dkey-14o6.8	4:63597207-63603854	low1C	ctl	NOTEST	0.0220935	0.0101511	-1.12199	0	1	1	no
3561	ENSDARG00000069773	ENSDARG00000069773	nitr1o	7:17001175-17383729	low1C	ctl	NOTEST	0.0225249	0.0103499	-1.1219	0	1	1	no
7158	ENSDARG00000104465	ENSDARG00000104465	fam196ab	17:31788811-32068137	low1C	ctl	NOTEST	0.0838185	0.0385177	-1.12175	0	1	1	no
8464	ENSDARG00000021869	ENSDARG00000021869	rcan2	20:39150594-39285597	low1C	ctl	OK	3.27272	1.5051	-1.12063	-1.83581	0.0041	0.137735	no
10636	ENSDARG00000089719	ENSDARG00000089719	si:dkey-108k21.11	25:34549261-34549710	low1C	ctl	OK	10.6629	28.6823	1.42757	3.23291	5e-05	0.00421538	yes
12000	ENSDARG00000044976	ENSDARG00000044976	krt93	11:11470923-11474587	low1C	ctl	NOTEST	0.157866	0.0727358	-1.11797	0	1	1	no
14641	ENSDARG00000028521	ENSDARG00000028521	c1ql3b	3:31264434-31298775	low1C	ctl	NOTEST	0.419956	0.193659	-1.11672	0	1	1	no
2850	ENSDARG00000093619	ENSDARG00000093619	sult3st2	22:15310368-15315782	low1C	ctl	NOTEST	0.245251	0.113123	-1.11636	0	1	1	no
4069	ENSDARG00000100669	ENSDARG00000100669	TRIM14 (10 of 19)	4:76377193-76547868	low1C	ctl	NOTEST	0.0378614	0.0174783	-1.11517	0	1	1	no
16694	ENSDARG00000075532	ENSDARG00000075532	slc4a11	13:13639987-13791704	low1C	ctl	NOTEST	0.0361021	0.0166681	-1.115	0	1	1	no
2737	ENSDARG00000069404	ENSDARG00000069404	pln	20:41962166-42066811	low1C	ctl	OK	0.71454	0.330678	-1.11159	-0.467226	0.43125	0.999468	no
11874	ENSDARG00000097103	ENSDARG00000097103	zgc:165555	25:34560843-34561155	low1C	ctl	OK	9.00982	23.993	1.41304	2.40268	0.0003	0.0193412	yes
3806	ENSDARG00000005586	ENSDARG00000005586	zbtb20	5:66854810-66982733	low1C	ctl	NOTEST	0.0615395	0.0285004	-1.11053	0	1	1	no
14721	ENSDARG00000078757	ENSDARG00000078757	A2ML1 (11 of 13)	15:21178232-21303684	low1C	ctl	NOTEST	0.358867	0.166297	-1.10969	0	1	1	no
18353	ENSDARG00000100528	ENSDARG00000100528	map1lc3c	11:44536218-44539839	low1C	ctl	NOTEST	0.248781	0.115288	-1.10964	0	1	1	no
26041	ENSDARG00000069464	ENSDARG00000069464	cox7a1	15:20467351-20470064	low1C	ctl	OK	4.47626	2.07568	-1.10871	-1.09319	0.05145	0.654737	no
5709	ENSDARG00000009885	ENSDARG00000009885	sult3st1	3:29524118-29540811	low1C	ctl	NOTEST	0.251833	0.116845	-1.10787	0	1	1	no
710	ENSDARG00000069944	ENSDARG00000069944	p2ry13	15:1174066-1181860	low1C	ctl	NOTEST	0.0822555	0.0381766	-1.10743	0	1	1	no
25502	ENSDARG00000003475	ENSDARG00000003475	sult1st5	23:24562535-24567270	low1C	ctl	NOTEST	0.236986	0.110092	-1.10609	0	1	1	no
27744	ENSDARG00000096496	ENSDARG00000096496	si:dkey-261e22.5	4:14400716-14409543	low1C	ctl	OK	1.13982	0.530189	-1.10423	-1.23729	0.0384	0.571147	no
891	ENSDARG00000013240	ENSDARG00000013240	zgc:172271	6:40764081-40902082	low1C	ctl	NOTEST	0.12456	0.0579721	-1.10341	0	1	1	no
10461	ENSDARG00000079826	ENSDARG00000079826	gpr174	14:10261089-10293151	low1C	ctl	NOTEST	0.11888	0.0553773	-1.10214	0	1	1	no
6634	ENSDARG00000099196	ENSDARG00000099196	CPLX3 (3 of 3)	KN149995.1:4547-8803	low1C	ctl	NOTEST	0.417283	0.194403	-1.10198	0	1	1	no
18945	ENSDARG00000019651	ENSDARG00000019651	zgc:162239	21:40763744-40776357	low1C	ctl	NOTEST	0.223064	0.104043	-1.10028	0	1	1	no
21930	ENSDARG00000090869	ENSDARG00000090869	FO904898.4	22:6852415-6860493	low1C	ctl	NOTEST	0.406697	0.189938	-1.09842	0	1	1	no
10563	ENSDARG00000075027	ENSDARG00000075027	fgfr1bl	22:6933077-6938910	low1C	ctl	NOTEST	0.402009	0.187776	-1.09821	0	1	1	no
25325	ENSDARG00000093193	ENSDARG00000093193	chia.6	23:18013267-18067324	low1C	ctl	NOTEST	0.356061	0.166318	-1.09818	0	1	1	no
25612	ENSDARG00000058413	ENSDARG00000058413	rnaset2l	15:20459576-20464693	low1C	ctl	NOTEST	0.243085	0.113559	-1.09802	0	1	1	no
13382	ENSDARG00000093361	ENSDARG00000093361	BX323023.1	4:29930589-29945056	low1C	ctl	NOTEST	0.384559	0.179892	-1.09608	0	1	1	no
1889	ENSDARG00000075551	ENSDARG00000075551	aifm5	21:39257734-39282363	low1C	ctl	NOTEST	0.0923983	0.0432355	-1.09565	0	1	1	no
2055	ENSDARG00000054186	ENSDARG00000054186	ncs1b	8:32506927-32590626	low1C	ctl	NOTEST	0.173572	0.0812694	-1.09475	0	1	1	no
2483	ENSDARG00000094854	ENSDARG00000094854	ms4a17a.8	4:75032056-75142798	low1C	ctl	NOTEST	0.100203	0.0469189	-1.09469	0	1	1	no
4904	ENSDARG00000094937	ENSDARG00000094937	si:dkey-31j12.2	8:37251919-37358658	low1C	ctl	NOTEST	0.274415	0.128593	-1.09355	0	1	1	no
8838	ENSDARG00000099050	ENSDARG00000099050	CR847822.1	9:14829241-15236926	low1C	ctl	NOTEST	0.114575	0.0536905	-1.09355	0	1	1	no
9258	ENSDARG00000036878	ENSDARG00000036878	sh3bgrl2	23:31478965-31497198	low1C	ctl	OK	0.939655	0.440741	-1.0922	-1.76087	0.00385	0.131349	no
12068	ENSDARG00000075697	ENSDARG00000075697	si:ch73-380l3.1	15:38116715-38120298	low1C	ctl	NOTEST	0.225477	0.105871	-1.09067	0	1	1	no
28048	ENSDARG00000070775	ENSDARG00000070775	cyp2x9	25:17300335-17307177	low1C	ctl	NOTEST	0.468267	0.22003	-1.08963	0	1	1	no
6323	ENSDARG00000011463	ENSDARG00000011463	CABZ01044048.1	15:46371876-46390768	low1C	ctl	OK	0.754563	0.354614	-1.08939	-1.49021	0.01305	0.306762	no
18908	ENSDARG00000086362	ENSDARG00000086362	pou6f2	24:9898778-10131826	low1C	ctl	NOTEST	0.0416748	0.0195996	-1.08835	0	1	1	no
7479	ENSDARG00000098475	ENSDARG00000098475	arr3b	14:32497822-32509214	low1C	ctl	NOTEST	0.313566	0.147623	-1.08686	0	1	1	no
14356	ENSDARG00000097826	ENSDARG00000097826	si:dkey-239b22.2	12:38859723-38885982	low1C	ctl	NOTEST	0.357744	0.16848	-1.08635	0	1	1	no
15699	ENSDARG00000055683	ENSDARG00000055683	pimr191	15:25144775-25147935	low1C	ctl	NOTEST	0.0292509	0.0137816	-1.08574	0	1	1	no
24721	ENSDARG00000095998	ENSDARG00000095998	si:ch211-178j18.3	4:57902137-57987536	low1C	ctl	OK	0.848785	0.39998	-1.08547	-0.647327	0.4279	0.999468	no
2567	ENSDARG00000026229	ENSDARG00000026229	prnpa	8:43046731-43050188	low1C	ctl	NOTEST	0.332239	0.156677	-1.08443	0	1	1	no
14381	ENSDARG00000053502	ENSDARG00000053502	cryaa	1:28293048-28297091	low1C	ctl	NOTEST	0.0755404	0.0356443	-1.08358	0	1	1	no
29262	ENSDARG00000080000	ENSDARG00000080000	si:dkey-178e17.1	8:1941787-1951426	low1C	ctl	NOTEST	0.212968	0.10049	-1.08358	0	1	1	no
2607	ENSDARG00000011869	ENSDARG00000011869	galnt8a.2	25:16609700-16628513	low1C	ctl	NOTEST	0.255693	0.120693	-1.08307	0	1	1	no
5245	ENSDARG00000101310	ENSDARG00000101310	BX004873.4	4:64229742-64306666	low1C	ctl	NOTEST	0.306367	0.144648	-1.08271	0	1	1	no
6335	ENSDARG00000028552	ENSDARG00000028552	lppr3b	11:14090326-14104179	low1C	ctl	NOTEST	0.033939	0.0160336	-1.08184	0	1	1	no
8874	ENSDARG00000074457	ENSDARG00000074457	PFKFB1 (2 of 2)	23:12926690-13032155	low1C	ctl	NOTEST	0.178658	0.0844706	-1.08068	0	1	1	no
13238	ENSDARG00000067751	ENSDARG00000067751	si:rp71-68n21.9	9:21354147-21364767	low1C	ctl	OK	7.43749	3.51681	-1.08055	-1.04875	0.06	0.705201	no
14934	ENSDARG00000099821	ENSDARG00000099821	TYMP	4:9539963-9548780	low1C	ctl	NOTEST	0.337462	0.159656	-1.07976	0	1	1	no
15858	ENSDARG00000013020	ENSDARG00000013020	dtnbb	17:37122510-37209081	low1C	ctl	NOTEST	0.0891068	0.0421637	-1.07953	0	1	1	no
24317	ENSDARG00000095080	ENSDARG00000095080	si:ch211-245b21.1	3:48272254-48274676	low1C	ctl	OK	0.874824	0.414544	-1.07747	-0.623719	0.0931	0.843561	no
24795	ENSDARG00000058476	ENSDARG00000058476	stc1l	10:42849624-42856582	low1C	ctl	OK	0.629636	0.298425	-1.07715	-1.25395	0.0377	0.567474	no
26418	ENSDARG00000095340	ENSDARG00000095340	si:ch73-36p18.2	25:35762739-35763150	low1C	ctl	OK	8.3795	22.2038	1.40587	2.83483	5e-05	0.00421538	yes
27731	ENSDARG00000098716	ENSDARG00000098716	PARP11	4:70474771-70488088	low1C	ctl	NOTEST	0.028331	0.0134424	-1.07559	0	1	1	no
11048	ENSDARG00000036428	ENSDARG00000036428	EMP3 (1 of 2)	11:39870710-39882887	low1C	ctl	OK	0.52396	0.248856	-1.07415	-1.02164	0.09405	0.844476	no
1487	ENSDARG00000099781	ENSDARG00000099781	agrp2	2:7549926-7560187	low1C	ctl	OK	0.540772	0.256852	-1.07408	-1.65757	0.0051	0.160275	no
3721	ENSDARG00000105052	ENSDARG00000105052	cfhl5	22:23571528-23586290	low1C	ctl	OK	1.37163	0.651667	-1.07369	-1.54458	0.00955	0.252212	no
6406	ENSDARG00000051732	ENSDARG00000051732	si:ch211-113a14.7	25:35761613-35762000	low1C	ctl	OK	7.49166	19.8218	1.40373	2.6321	5e-05	0.00421538	yes
9450	ENSDARG00000078060	ENSDARG00000078060	syt7b	7:12786705-13074936	low1C	ctl	NOTEST	0.325304	0.15481	-1.07129	0	1	1	no
10757	ENSDARG00000061836	ENSDARG00000061836	nfixb	3:14618563-14908664	low1C	ctl	NOTEST	0.0515937	0.0245667	-1.07049	0	1	1	no
14597	ENSDARG00000099123	ENSDARG00000099123	zgc:110434	7:5835310-5835953	low1C	ctl	OK	5.70632	15.0619	1.40027	3.1118	5e-05	0.00421538	yes
15682	ENSDARG00000057004	ENSDARG00000057004	FGL1	10:24717447-24720273	low1C	ctl	NOTEST	0.128258	0.0610776	-1.07034	0	1	1	no
17997	ENSDARG00000100971	ENSDARG00000100971	fxyd6	15:12342529-12387717	low1C	ctl	NOTEST	0.0429396	0.0204634	-1.06926	0	1	1	no
23803	ENSDARG00000100285	ENSDARG00000100285	dnai2a	12:36242665-36250292	low1C	ctl	NOTEST	0.0470538	0.0224267	-1.06909	0	1	1	no
26247	ENSDARG00000087645	ENSDARG00000087645	znf1064	4:47114890-47141723	low1C	ctl	NOTEST	0.264027	0.126139	-1.06567	0	1	1	no
27152	ENSDARG00000104888	ENSDARG00000104888	si:dkey-28i19.1	4:56775130-56779954	low1C	ctl	NOTEST	0.195734	0.0937356	-1.06222	0	1	1	no
29148	ENSDARG00000105169	ENSDARG00000105169	SCARNA14	15:43993989-43994120	low1C	ctl	OK	184.368	476.807	1.37082	2.34731	0.00015	0.01096	yes
11523	ENSDARG00000088378	ENSDARG00000088378	znf1000	4:33326257-33629836	low1C	ctl	NOTEST	0.0840653	0.040304	-1.06059	0	1	1	no
3557	ENSDARG00000088013	ENSDARG00000088013	CYP27A1 (4 of 4)	9:38617773-38647618	low1C	ctl	NOTEST	0.415751	0.199365	-1.06031	0	1	1	no
9229	ENSDARG00000103495	ENSDARG00000103495	zgc:173714	4:60131648-60320535	low1C	ctl	NOTEST	0.394785	0.189317	-1.06026	0	1	1	no
18810	ENSDARG00000104252	ENSDARG00000104252	AL928650.1	1:7964987-7968621	low1C	ctl	OK	7795.77	3739.29	-1.05993	-0.148314	0.49625	0.999468	no
25908	ENSDARG00000043035	ENSDARG00000043035	capn3b	20:26037279-26102200	low1C	ctl	OK	0.756346	0.363087	-1.05873	-0.806361	0.19605	0.999468	no
25073	ENSDARG00000071168	ENSDARG00000071168	B2M (3 of 3)	13:47515887-47524857	low1C	ctl	NOTEST	0.0656783	0.0315886	-1.05601	0	1	1	no
3830	ENSDARG00000024870	ENSDARG00000024870	BX248324.1	20:30128698-30181234	low1C	ctl	OK	75.5961	36.3634	-1.05583	-1.07131	0.1099	0.885608	no
3368	ENSDARG00000103815	ENSDARG00000103815	si:dkey-166k12.6	19:42936536-42946697	low1C	ctl	NOTEST	0.219166	0.105442	-1.05558	0	1	1	no
6587	ENSDARG00000070991	ENSDARG00000070991	mlpha	6:15479050-15514746	low1C	ctl	OK	0.527428	0.253849	-1.05501	-1.31866	0.02105	0.408333	no
12697	ENSDARG00000098513	ENSDARG00000098513	si:ch73-347e22.10	19:10936232-10962583	low1C	ctl	OK	3.8553	1.85605	-1.05461	-0.199043	0.4096	0.999468	no
10257	ENSDARG00000053344	ENSDARG00000053344	adgrd1	8:43821401-43853719	low1C	ctl	NOTEST	0.294309	0.172125	-1.05246	0	1	1	no
27611	ENSDARG00000097518	ENSDARG00000097518	si:ch211-205j18.1	6:36138809-36141954	low1C	ctl	NOTEST	0.371227	0.179074	-1.05174	0	1	1	no
6621	ENSDARG00000052575	ENSDARG00000052575	arl13a	14:40925855-40941307	low1C	ctl	NOTEST	0.440042	0.212281	-1.05166	0	1	1	no
23374	ENSDARG00000104632	ENSDARG00000104632	si:ch73-252i11.3	4:6732-52120	low1C	ctl	OK	6.25911	3.02147	-1.05071	-0.512501	0.21105	0.999468	no
16095	ENSDARG00000054340	ENSDARG00000054340	sla1	19:35326734-35340081	low1C	ctl	NOTEST	0.333354	0.161096	-1.04914	0	1	1	no
10518	ENSDARG00000056203	ENSDARG00000056203	si:ch211-201h21.5	6:29314628-29321769	low1C	ctl	OK	1.50734	0.728495	-1.04901	-1.65015	0.00695	0.199795	no
10912	ENSDARG00000093902	ENSDARG00000093902	si:dkey-200f17.3	8:36497256-36497614	low1C	ctl	OK	2.88546	1.39539	-1.04813	-1.24542	0.08805	0.826576	no
17322	ENSDARG00000029822	ENSDARG00000029822	cel.2	21:11292402-11301351	low1C	ctl	NOTEST	0.457332	0.221259	-1.04751	0	1	1	no
30085	ENSDARG00000060875	ENSDARG00000060875	pde1a	9:44699614-44782215	low1C	ctl	NOTEST	0.224397	0.108691	-1.04582	0	1	1	no
8876	ENSDARG00000100279	ENSDARG00000100279	CU457819.2	7:6218466-6219610	low1C	ctl	OK	9.53139	24.6039	1.36813	2.71732	5e-05	0.00421538	yes
9334	ENSDARG00000075220	ENSDARG00000075220	si:ch211-113a14.19	7:73600357-73600745	low1C	ctl	OK	12.224	31.0342	1.34414	2.89384	5e-05	0.00421538	yes
10726	ENSDARG00000030758	ENSDARG00000030758	guca1c	15:2925165-2940389	low1C	ctl	NOTEST	0.0431765	0.020971	-1.04185	0	1	1	no
31142	ENSDARG00000102715	ENSDARG00000102715	UST (2 of 2)	17:6799465-6826800	low1C	ctl	NOTEST	0.0871906	0.0423488	-1.04185	0	1	1	no
30381	ENSDARG00000045089	ENSDARG00000045089	CRP	13:20248409-20250503	low1C	ctl	OK	1.77854	0.864617	-1.04056	-1.34101	0.0232	0.433726	no
29920	ENSDARG00000105252	ENSDARG00000105252	CABZ01012147.1	3:31230198-31233658	low1C	ctl	NOTEST	0.188466	0.0916475	-1.04014	0	1	1	no
30622	ENSDARG00000104184	ENSDARG00000104184	znf1098	4:62012128-62300828	low1C	ctl	NOTEST	0.132798	0.0645824	-1.04001	0	1	1	no
4167	ENSDARG00000075600	ENSDARG00000075600	si:dkeyp-41f9.3	10:9272645-9292861	low1C	ctl	NOTEST	0.0659737	0.0320886	-1.03983	0	1	1	no
12792	ENSDARG00000042107	ENSDARG00000042107	CNGB1 (1 of 2)	25:17411834-17455899	low1C	ctl	NOTEST	0.0760883	0.0370085	-1.03982	0	1	1	no
27166	ENSDARG00000068127	ENSDARG00000068127	si:ch211-194e1.9	8:49368117-49386810	low1C	ctl	NOTEST	0.0112249	0.00546367	-1.03876	0	1	1	no
13744	ENSDARG00000029688	ENSDARG00000029688	hsp70.1	3:25950471-26026195	low1C	ctl	NOTEST	0.140127	0.0682319	-1.03822	0	1	1	no
6305	ENSDARG00000087597	ENSDARG00000087597	si:dkey-51d8.3	4:44229712-44330769	low1C	ctl	NOTEST	0.0798316	0.0389246	-1.03628	0	1	1	no
7537	ENSDARG00000054170	ENSDARG00000054170	ltb4r2b	2:37821777-37829728	low1C	ctl	NOTEST	0.516382	0.251868	-1.03577	0	1	1	no
31041	ENSDARG00000102172	ENSDARG00000102172	si:ch73-36p18.2	7:6231080-6231491	low1C	ctl	OK	7.79783	19.7418	1.34011	2.59993	5e-05	0.00421538	yes
11653	ENSDARG00000075837	ENSDARG00000075837	si:dkey-1d7.3	21:18368948-18409317	low1C	ctl	NOTEST	0.0474994	0.0231933	-1.0342	0	1	1	no
29707	ENSDARG00000010958	ENSDARG00000010958	glmnb	6:28979951-28990268	low1C	ctl	NOTEST	0.142432	0.0696089	-1.03292	0	1	1	no
1437	ENSDARG00000054374	ENSDARG00000054374	alg13	21:34199001-34227294	low1C	ctl	NOTEST	0.0204743	0.0100081	-1.03265	0	1	1	no
7434	ENSDARG00000102537	ENSDARG00000102537	CABZ01007816.1	7:2372122-2385482	low1C	ctl	NOTEST	0.121357	0.0593567	-1.03178	0	1	1	no
14336	ENSDARG00000104745	ENSDARG00000104745	si:ch211-207e19.15	4:54128643-54338630	low1C	ctl	NOTEST	0.0721615	0.0353016	-1.0315	0	1	1	no
28870	ENSDARG00000102011	ENSDARG00000102011	Metazoa_SRP	11:12179130-12179427	low1C	ctl	OK	25.4629	64.428	1.33929	2.95085	5e-05	0.00421538	yes
1588	ENSDARG00000013963	ENSDARG00000013963	mipb	23:6701199-6727478	low1C	ctl	NOTEST	0.471674	0.231116	-1.02917	0	1	1	no
5603	ENSDARG00000056566	ENSDARG00000056566	necab1	19:31850375-31935364	low1C	ctl	OK	0.884451	0.433463	-1.02887	-1.42418	0.0143	0.324825	no
2142	ENSDARG00000070166	ENSDARG00000070166	zgc:153499	9:8393905-8433744	low1C	ctl	NOTEST	0.0451878	0.0221591	-1.02803	0	1	1	no
6149	ENSDARG00000104447	ENSDARG00000104447	si:ch1073-288b7.4	16:54681444-54850016	low1C	ctl	NOTEST	0.039066	0.0191617	-1.02769	0	1	1	no
17396	ENSDARG00000058774	ENSDARG00000058774	CABZ01053221.1	2:50972278-50973274	low1C	ctl	NOTEST	0.033727	0.0165436	-1.02764	0	1	1	no
31828	ENSDARG00000069799	ENSDARG00000069799	si:dkey-228l14.1	1:28711228-28715071	low1C	ctl	NOTEST	0.0255158	0.0125158	-1.02764	0	1	1	no
11441	ENSDARG00000086130	ENSDARG00000086130	si:ch211-42i6.2	4:47446724-47480462	low1C	ctl	NOTEST	0.00827193	0.00405749	-1.02764	0	1	1	no
7108	ENSDARG00000092203	ENSDARG00000092203	CR352226.2	22:6541133-6674702	low1C	ctl	NOTEST	0.0209709	0.0102865	-1.02764	0	1	1	no
6132	ENSDARG00000095831	ENSDARG00000095831	si:ch211-175f12.2	16:4212228-4227212	low1C	ctl	NOTEST	0.00866745	0.0042515	-1.02764	0	1	1	no
11789	ENSDARG00000100415	ENSDARG00000100415	ZNF70 (10 of 15)	KN149732.1:11674-12673	low1C	ctl	NOTEST	0.0335998	0.0164812	-1.02764	0	1	1	no
13953	ENSDARG00000100798	ENSDARG00000100798	BX470200.2	4:39778362-40139189	low1C	ctl	NOTEST	0.00488453	0.00239593	-1.02764	0	1	1	no
22033	ENSDARG00000103884	ENSDARG00000103884	FP236632.1	24:38964774-38996302	low1C	ctl	NOTEST	0.0210867	0.0103433	-1.02764	0	1	1	no
29832	ENSDARG00000105289	ENSDARG00000105289	FO834842.1	4:67023062-67395423	low1C	ctl	NOTEST	0.0399245	0.0195834	-1.02764	0	1	1	no
23970	ENSDARG00000097020	ENSDARG00000097020	si:dkey-261m9.8	25:34629434-34629845	low1C	ctl	OK	11.1079	27.7675	1.32181	2.89169	5e-05	0.00421538	yes
6196	ENSDARG00000086615	ENSDARG00000086615	si:dkey-196n19.1	4:57666455-57679281	low1C	ctl	NOTEST	0.0392881	0.0192791	-1.02706	0	1	1	no
6352	ENSDARG00000062347	ENSDARG00000062347	mtus2	10:24535011-24652865	low1C	ctl	NOTEST	0.093084	0.0456924	-1.02658	0	1	1	no
17988	ENSDARG00000000516	ENSDARG00000000516	ankar	9:41244086-41276147	low1C	ctl	NOTEST	0.122317	0.0601029	-1.02511	0	1	1	no
2372	ENSDARG00000098426	ENSDARG00000098426	BX470149.1	4:45818006-46105351	low1C	ctl	NOTEST	0.250534	0.123145	-1.02465	0	1	1	no
26282	ENSDARG00000101456	ENSDARG00000101456	acp5b	24:31356807-31369513	low1C	ctl	OK	1.9391	0.953604	-1.02392	-1.72907	0.0042	0.139491	no
3808	ENSDARG00000068928	ENSDARG00000068928	si:dkey-108k21.26	25:34605350-34605737	low1C	ctl	OK	9.01278	22.5166	1.32095	2.60838	5e-05	0.00421538	yes
1828	ENSDARG00000026582	ENSDARG00000026582	iscub	5:31259889-31268694	low1C	ctl	OK	5.32888	2.62639	-1.02075	-1.82075	0.0014	0.0632742	no
5945	ENSDARG00000075500	ENSDARG00000075500	smim1	8:22320388-22321983	low1C	ctl	OK	10.6804	5.26539	-1.02035	-1.77121	0.00415	0.138092	no
7812	ENSDARG00000091148	ENSDARG00000091148	crygm2d20	9:22316748-22528713	low1C	ctl	NOTEST	0.456881	0.225256	-1.02025	0	1	1	no
9395	ENSDARG00000104115	ENSDARG00000104115	5_8S_rRNA	1:3784199-3784354	low1C	ctl	OK	156.251	388.287	1.31326	2.55504	5e-05	0.00421538	yes
16278	ENSDARG00000056833	ENSDARG00000056833	svopa	5:19638816-19662085	low1C	ctl	NOTEST	0.118308	0.0583567	-1.01957	0	1	1	no
31191	ENSDARG00000041379	ENSDARG00000041379	si:ch211-245j22.3	18:15585868-15591305	low1C	ctl	NOTEST	0.164411	0.0811024	-1.01949	0	1	1	no
12657	ENSDARG00000102695	ENSDARG00000102695	znf1039	4:53239212-53392317	low1C	ctl	NOTEST	0.145965	0.0720131	-1.0193	0	1	1	no
14999	ENSDARG00000088204	ENSDARG00000088204	shisa8b	12:18673516-18750843	low1C	ctl	NOTEST	0.240099	0.118458	-1.01925	0	1	1	no
8870	ENSDARG00000090171	ENSDARG00000090171	si:ch211-278p7.5	8:48790191-48801818	low1C	ctl	NOTEST	0.057876	0.02857	-1.01847	0	1	1	no
406	ENSDARG00000056765	ENSDARG00000056765	ela2l	8:21321757-21340400	low1C	ctl	OK	2.62262	1.29579	-1.01718	-0.525728	0.4361	0.999468	no
898	ENSDARG00000091212	ENSDARG00000091212	si:dkey-192p21.6	13:25511599-25590457	low1C	ctl	NOTEST	0.104007	0.0513892	-1.01714	0	1	1	no
3421	ENSDARG00000070287	ENSDARG00000070287	zgc:173552	25:35799854-35800265	low1C	ctl	OK	5.66969	14.0824	1.31256	2.34509	0.00025	0.0166061	yes
5133	ENSDARG00000040141	ENSDARG00000040141	si:ch73-138e16.5	22:1283688-1290245	low1C	ctl	OK	0.931796	0.460589	-1.01653	-0.732194	0.17825	0.997699	no
10715	ENSDARG00000091236	ENSDARG00000091236	CABZ01058646.1	5:4135711-4138111	low1C	ctl	OK	3.17232	1.56935	-1.01537	-1.31317	0.02705	0.475776	no
13339	ENSDARG00000042172	ENSDARG00000042172	c7a	8:31863759-31890097	low1C	ctl	OK	0.699958	0.34636	-1.01499	-1.58671	0.00885	0.241735	no
1830	ENSDARG00000018117	ENSDARG00000018117	si:dkey-37g12.2	1:41248138-41249140	low1C	ctl	NOTEST	0.119331	0.0590863	-1.01407	0	1	1	no
6183	ENSDARG00000097173	ENSDARG00000097173	si:ch211-281l24.4	15:40228026-40284882	low1C	ctl	NOTEST	0.320059	0.158501	-1.01384	0	1	1	no
24594	ENSDARG00000008098	ENSDARG00000008098	ifit9	12:16911465-16913465	low1C	ctl	NOTEST	0.0585414	0.029023	-1.01226	0	1	1	no
7721	ENSDARG00000076730	ENSDARG00000076730	syt6a	23:24876423-24999807	low1C	ctl	NOTEST	0.247514	0.122837	-1.01077	0	1	1	no
12277	ENSDARG00000076789	ENSDARG00000076789	cx32.2	20:40827171-40832254	low1C	ctl	NOTEST	0.158258	0.0785459	-1.01067	0	1	1	no
13849	ENSDARG00000100607	ENSDARG00000100607	zbtb38	18:41207628-41228942	low1C	ctl	NOTEST	0.0347295	0.0172426	-1.01019	0	1	1	no
8237	ENSDARG00000105183	ENSDARG00000105183	si:ch211-198i6.4	14:6222902-6227720	low1C	ctl	NOTEST	0.127583	0.0633449	-1.01014	0	1	1	no
14537	ENSDARG00000094392	ENSDARG00000094392	si:dkey-229d11.5	21:43652533-43654783	low1C	ctl	OK	0.744209	0.36967	-1.00947	-1.10678	0.06395	0.724362	no
636	ENSDARG00000038445	ENSDARG00000038445	SPIRE1 (2 of 2)	16:52900704-52934780	low1C	ctl	NOTEST	0.505205	0.251003	-1.00916	0	1	1	no
9227	ENSDARG00000015543	ENSDARG00000015543	s100a1	16:29450941-29452592	low1C	ctl	OK	1.87139	4.63992	1.30999	2.11546	0.001	0.0481758	yes
26159	ENSDARG00000093841	ENSDARG00000093841	si:ch211-12h2.6	22:25332705-25434626	low1C	ctl	NOTEST	0.131429	0.0653188	-1.00871	0	1	1	no
28501	ENSDARG00000097302	ENSDARG00000097302	tbpl2	17:10582091-10591519	low1C	ctl	NOTEST	0.0568966	0.0282862	-1.00824	0	1	1	no
2995	ENSDARG00000053364	ENSDARG00000053364	pax10	3:32414784-32434169	low1C	ctl	OK	0.795007	0.3955	-1.00729	-1.16517	0.04555	0.618918	no
10250	ENSDARG00000104496	ENSDARG00000104496	CR388042.2	4:51979571-51991944	low1C	ctl	NOTEST	0.0587993	0.0292632	-1.00671	0	1	1	no
10342	ENSDARG00000102712	ENSDARG00000102712	si:ch211-71k24.7	13:2303262-2315264	low1C	ctl	OK	2.35863	1.17391	-1.00663	-0.255321	0.63795	0.999468	no
16224	ENSDARG00000101199	ENSDARG00000101199	rbp4	12:5067712-5383383	low1C	ctl	OK	245.068	122.026	-1.00599	-1.88382	0.00665	0.192116	no
7726	ENSDARG00000097613	ENSDARG00000097613	igfn1.3	6:46841710-46873428	low1C	ctl	NOTEST	0.166764	0.0830796	-1.00524	0	1	1	no
19233	ENSDARG00000089562	ENSDARG00000089562	BX957322.1	10:21565261-21575024	low1C	ctl	NOTEST	0.0549299	0.0273656	-1.00523	0	1	1	no
1278	ENSDARG00000101821	ENSDARG00000101821	AL929028.1	KN149688.1:173806-181390	low1C	ctl	NOTEST	0.168936	0.0841764	-1.00499	0	1	1	no
6378	ENSDARG00000010317	ENSDARG00000010317	gpr183a	9:31265309-31355656	low1C	ctl	NOTEST	0.250318	0.12475	-1.00472	0	1	1	no
8578	ENSDARG00000102480	ENSDARG00000102480	BX005417.2	4:75470341-75603963	low1C	ctl	NOTEST	0.0909818	0.0453489	-1.00451	0	1	1	no
15700	ENSDARG00000058222	ENSDARG00000058222	mpp4a	9:13736729-13740788	low1C	ctl	NOTEST	0.0952464	0.0474845	-1.00421	0	1	1	no
31292	ENSDARG00000006560	ENSDARG00000006560	irf4a	2:984035-1009392	low1C	ctl	NOTEST	0.132142	0.0660059	-1.00142	0	1	1	no
8066	ENSDARG00000004262	ENSDARG00000004262	cyp46a1.2	20:5192738-5223338	low1C	ctl	OK	0.715641	0.357552	-1.00108	-1.35336	0.0206	0.403171	no
13504	ENSDARG00000002771	ENSDARG00000002771	SLC4A5 (1 of 2)	5:27452568-27502545	low1C	ctl	NOTEST	0.053408	0.0267007	-1.00018	0	1	1	no
22753	ENSDARG00000093714	ENSDARG00000093714	artnb	2:17529150-17564722	low1C	ctl	OK	0.764767	0.382376	-1.00003	-0.851997	0.1326	0.928171	no
28369	ENSDARG00000101665	ENSDARG00000101665	pcdh1g11	10:21693446-21886346	low1C	ctl	NOTEST	0.168519	0.08427	-0.999824	0	1	1	no
21294	ENSDARG00000070979	ENSDARG00000070979	FUT9 (9 of 14)	3:51809337-51835523	low1C	ctl	NOTEST	0.260595	0.130444	-0.998378	0	1	1	no
8350	ENSDARG00000035438	ENSDARG00000035438	myhc4	5:31621601-31633709	low1C	ctl	OK	1.83289	0.917878	-0.997744	-0.988748	0.0335	0.539941	no
29091	ENSDARG00000061818	ENSDARG00000061818	meox2b	19:31596181-31610467	low1C	ctl	OK	0.591752	0.296395	-0.997471	-0.947715	0.1245	0.914858	no
3474	ENSDARG00000100955	ENSDARG00000100955	stk24a	9:1004583-1020324	low1C	ctl	NOTEST	0.0751986	0.0376927	-0.996422	0	1	1	no
4903	ENSDARG00000079878	ENSDARG00000079878	tmem151bb	17:3107959-3114754	low1C	ctl	NOTEST	0.0317733	0.0159362	-0.99551	0	1	1	no
13070	ENSDARG00000088260	ENSDARG00000088260	gig2p	5:57052045-57053712	low1C	ctl	NOTEST	0.0627702	0.0314829	-0.99551	0	1	1	no
21998	ENSDARG00000089516	ENSDARG00000089516	AL929192.1	22:25722403-25723669	low1C	ctl	NOTEST	0.130815	0.0656115	-0.99551	0	1	1	no
31780	ENSDARG00000102584	ENSDARG00000102584	cpne7	7:67263454-67371466	low1C	ctl	NOTEST	0.0317661	0.0159456	-0.994333	0	1	1	no
9855	ENSDARG00000077097	ENSDARG00000077097	si:ch211-226h8.6	22:25113279-25248414	low1C	ctl	OK	1.66542	0.836893	-0.99277	-0.477146	0.34445	0.999468	no
4681	ENSDARG00000095267	ENSDARG00000095267	si:dkey-76p7.7	10:17502923-17585588	low1C	ctl	NOTEST	0.19435	0.097738	-0.991668	0	1	1	no
10968	ENSDARG00000079760	ENSDARG00000079760	zgc:112998	15:44069905-44075655	low1C	ctl	NOTEST	0.227628	0.114486	-0.991511	0	1	1	no
1977	ENSDARG00000097091	ENSDARG00000097091	si:dkey-7j22.2	4:43800566-43843825	low1C	ctl	NOTEST	0.495863	0.249495	-0.990932	0	1	1	no
6876	ENSDARG00000042970	ENSDARG00000042970	gng8	21:25194554-25199321	low1C	ctl	OK	0.725453	0.36515	-0.990394	-0.918198	0.08445	0.81369	no
18201	ENSDARG00000036636	ENSDARG00000036636	ebpl	1:45968980-45972765	low1C	ctl	OK	1.55991	0.785643	-0.989517	-1.41849	0.01605	0.348333	no
18482	ENSDARG00000102099	ENSDARG00000102099	si:ch211-255f4.11	22:1484667-2854042	low1C	ctl	OK	64.7147	32.6251	-0.988111	-0.302081	0.6781	0.999468	no
22151	ENSDARG00000044387	ENSDARG00000044387	cldn2	21:37955172-37961801	low1C	ctl	NOTEST	0.369568	0.18642	-0.987285	0	1	1	no
714	ENSDARG00000100796	ENSDARG00000100796	CR847850.1	3:7377368-7620613	low1C	ctl	NOTEST	0.41576	0.209842	-0.986449	0	1	1	no
12415	ENSDARG00000021392	ENSDARG00000021392	CU459160.1	14:41139082-41143728	low1C	ctl	NOTEST	0.176374	0.0891267	-0.984708	0	1	1	no
5252	ENSDARG00000094626	ENSDARG00000094626	taar16b	10:40667624-40673230	low1C	ctl	NOTEST	0.0268456	0.0135783	-0.983377	0	1	1	no
2165	ENSDARG00000082850	ENSDARG00000082850	U8	10:22877819-22877952	low1C	ctl	OK	201.231	491.11	1.28719	2.27151	0.0004	0.0243556	yes
6168	ENSDARG00000094597	ENSDARG00000094597	si:dkey-207j16.5	4:10707905-10764698	low1C	ctl	NOTEST	0.0877759	0.0444151	-0.982773	0	1	1	no
9098	ENSDARG00000098025	ENSDARG00000098025	si:dkey-189a9.4	11:27264030-27290499	low1C	ctl	OK	0.698571	0.35389	-0.981105	-0.347925	0.64005	0.999468	no
9277	ENSDARG00000070604	ENSDARG00000070604	zgc:162509	16:14075802-14086815	low1C	ctl	NOTEST	0.222635	0.112798	-0.980943	0	1	1	no
12514	ENSDARG00000044199	ENSDARG00000044199	gnat1	6:42921396-42932766	low1C	ctl	NOTEST	0.304992	0.154525	-0.980935	0	1	1	no
27095	ENSDARG00000027070	ENSDARG00000027070	acbd4	12:15526453-15577783	low1C	ctl	OK	0.864667	0.438086	-0.980931	-1.19454	0.02355	0.438866	no
27678	ENSDARG00000094308	ENSDARG00000094308	si:dkey-247i3.6	4:33296006-33309410	low1C	ctl	NOTEST	0.0601352	0.0304782	-0.980433	0	1	1	no
7875	ENSDARG00000100599	ENSDARG00000100599	C1S (2 of 3)	16:31719989-31730938	low1C	ctl	NOTEST	0.14636	0.0742641	-0.978786	0	1	1	no
12076	ENSDARG00000040198	ENSDARG00000040198	fstl5	14:48015766-48433305	low1C	ctl	OK	1.01799	0.516551	-0.978747	-0.543741	0.1938	0.999468	no
22674	ENSDARG00000102206	ENSDARG00000102206	stc2b	21:41114831-41134536	low1C	ctl	NOTEST	0.055183	0.0280016	-0.978714	0	1	1	no
4503	ENSDARG00000101147	ENSDARG00000101147	znf987	4:66047634-66049189	low1C	ctl	NOTEST	0.257436	0.13065	-0.978501	0	1	1	no
9599	ENSDARG00000089446	ENSDARG00000089446	CR388228.1	4:35037712-35038624	low1C	ctl	NOTEST	0.073421	0.0372736	-0.978039	0	1	1	no
27434	ENSDARG00000103156	ENSDARG00000103156	GPC6 (2 of 3)	KN149910.1:39614-110493	low1C	ctl	NOTEST	0.0843311	0.0428123	-0.978039	0	1	1	no
3648	ENSDARG00000011998	ENSDARG00000011998	bfsp2	2:32777911-32785733	low1C	ctl	OK	0.540337	0.274382	-0.977673	-1.24564	0.0361	0.561555	no
18662	ENSDARG00000040948	ENSDARG00000040948	olig1	9:32917906-32919741	low1C	ctl	NOTEST	0.0511756	0.0259896	-0.977523	0	1	1	no
401	ENSDARG00000070792	ENSDARG00000070792	lrrc15	6:36482002-36485801	low1C	ctl	OK	1.70428	0.86662	-0.975693	-1.81373	0.00125	0.0575328	no
7012	ENSDARG00000058285	ENSDARG00000058285	cpt1b	18:8388900-8409547	low1C	ctl	NOTEST	0.423411	0.215453	-0.974682	0	1	1	no
8677	ENSDARG00000101960	ENSDARG00000101960	si:dkeyp-44d3.3	4:40974760-40981460	low1C	ctl	NOTEST	0.0589219	0.0299842	-0.974603	0	1	1	no
11419	ENSDARG00000041294	ENSDARG00000041294	noxo1a	3:61924549-61931972	low1C	ctl	OK	4.66896	11.3638	1.28327	4.20379	5e-05	0.00421538	yes
6614	ENSDARG00000105043	ENSDARG00000105043	si:dkey-152b24.6	16:46610101-46613265	low1C	ctl	NOTEST	0.414785	0.21115	-0.974094	0	1	1	no
13573	ENSDARG00000092329	ENSDARG00000092329	si:dkey-156j15.1	4:49155194-49160476	low1C	ctl	NOTEST	0.431404	0.219731	-0.973305	0	1	1	no
19729	ENSDARG00000041382	ENSDARG00000041382	si:dkey-283b15.2	16:5750313-5772236	low1C	ctl	NOTEST	0.138563	0.0705918	-0.972971	0	1	1	no
30084	ENSDARG00000097634	ENSDARG00000097634	si:ch211-266g18.7	17:15414736-15420853	low1C	ctl	NOTEST	0.163739	0.0834445	-0.972513	0	1	1	no
27560	ENSDARG00000071596	ENSDARG00000071596	neto1l	24:15753297-15992150	low1C	ctl	OK	0.452294	1.09487	1.27543	2.43585	5e-05	0.00421538	yes
27660	ENSDARG00000105079	ENSDARG00000105079	si:ch211-157e21.2	4:7537300-7541187	low1C	ctl	OK	0.883437	0.450662	-0.971081	-0.718745	0.24245	0.999468	no
4285	ENSDARG00000010097	ENSDARG00000010097	f9a	14:32090667-32097886	low1C	ctl	OK	0.590683	0.30141	-0.970656	-0.97658	0.051	0.653766	no
4754	ENSDARG00000075541	ENSDARG00000075541	si:ch73-236c18.3	1:57664726-57698691	low1C	ctl	NOTEST	0.0173137	0.00883659	-0.970353	0	1	1	no
8067	ENSDARG00000091948	ENSDARG00000091948	si:ch1073-109g21.1	8:1486178-1586097	low1C	ctl	NOTEST	0.0601923	0.030722	-0.970305	0	1	1	no
12640	ENSDARG00000082167	ENSDARG00000082167	dre-mir-142a	5:2841003-2841094	low1C	ctl	OK	25.9745	13.2575	-0.970287	-9.37969	0.6618	0.999468	no
31466	ENSDARG00000034577	ENSDARG00000034577	RDH13 (2 of 3)	16:38159908-38167971	low1C	ctl	NOTEST	0.0286593	0.0146278	-0.970287	0	1	1	no
12233	ENSDARG00000037262	ENSDARG00000037262	cdkn2a/b	1:25435338-25437374	low1C	ctl	NOTEST	0.19108	0.0975282	-0.970287	0	1	1	no
3667	ENSDARG00000039970	ENSDARG00000039970	cnr2	16:33155669-33165508	low1C	ctl	NOTEST	0.00585617	0.00298902	-0.970287	0	1	1	no
29166	ENSDARG00000069787	ENSDARG00000069787	tmc6a	3:57696102-57746357	low1C	ctl	NOTEST	0.0309162	0.0157798	-0.970287	0	1	1	no
9292	ENSDARG00000089710	ENSDARG00000089710	FO904861.3	1:56760575-56766281	low1C	ctl	NOTEST	0.0343181	0.0175161	-0.970287	0	1	1	no
20790	ENSDARG00000096947	ENSDARG00000096947	si:dkey-65j6.3	23:43308306-43359601	low1C	ctl	NOTEST	0.141165	0.0720511	-0.970287	0	1	1	no
23666	ENSDARG00000097159	ENSDARG00000097159	si:dkey-240a9.6	8:20162069-20213807	low1C	ctl	NOTEST	0.0212635	0.010853	-0.970287	0	1	1	no
27034	ENSDARG00000097793	ENSDARG00000097793	si:ch211-33e4.3	15:15835395-15839160	low1C	ctl	NOTEST	0.0608516	0.0310589	-0.970287	0	1	1	no
12841	ENSDARG00000098994	ENSDARG00000098994	CR352263.1	3:60943483-60954517	low1C	ctl	NOTEST	0.02686	0.0137095	-0.970287	0	1	1	no
29341	ENSDARG00000102044	ENSDARG00000102044	BX664614.2	6:31783206-32001026	low1C	ctl	NOTEST	0.0427066	0.0217977	-0.970287	0	1	1	no
20842	ENSDARG00000104153	ENSDARG00000104153	zgc:175248	7:6730007-6750228	low1C	ctl	NOTEST	0.0917079	0.0468339	-0.969494	0	1	1	no
976	ENSDARG00000104801	ENSDARG00000104801	tubb6	24:2934942-2973295	low1C	ctl	OK	0.965152	0.492954	-0.969303	-0.53263	0.42735	0.999468	no
1220	ENSDARG00000016319	ENSDARG00000016319	c9	5:31660348-31845650	low1C	ctl	OK	31.5068	16.1009	-0.968517	-0.624447	0.2399	0.999468	no
2199	ENSDARG00000094809	ENSDARG00000094809	ms4a17a.14	4:74942685-74994344	low1C	ctl	OK	0.534346	0.273232	-0.967646	-0.757087	0.1106	0.885608	no
3353	ENSDARG00000003259	ENSDARG00000003259	lox	10:7779839-7798176	low1C	ctl	NOTEST	0.0477099	0.0244002	-0.967394	0	1	1	no
9429	ENSDARG00000028163	ENSDARG00000028163	prg4b	20:34126940-34167077	low1C	ctl	OK	1.39042	0.711882	-0.965808	-0.374553	0.51345	0.999468	no
12430	ENSDARG00000086162	ENSDARG00000086162	ZNF385D	16:49504724-49673101	low1C	ctl	OK	1.29951	0.666366	-0.963579	-1.27067	0.0298	0.502957	no
14774	ENSDARG00000100379	ENSDARG00000100379	si:dkey-34d22.2	16:35426561-35430247	low1C	ctl	NOTEST	0.0756406	0.0388616	-0.960818	0	1	1	no
19370	ENSDARG00000058994	ENSDARG00000058994	stx1a	15:1769543-1782054	low1C	ctl	OK	0.582017	0.299202	-0.959944	-0.907969	0.116	0.906416	no
26469	ENSDARG00000010420	ENSDARG00000010420	ndrg1b	16:31553811-31559300	low1C	ctl	NOTEST	0.29821	0.153312	-0.959859	0	1	1	no
20701	ENSDARG00000093926	ENSDARG00000093926	si:dkey-71b5.2	16:22218280-22293132	low1C	ctl	OK	1.04782	0.538728	-0.959756	-0.801079	0.36215	0.999468	no
27528	ENSDARG00000074260	ENSDARG00000074260	si:ch211-113a14.25	7:73623443-73623831	low1C	ctl	OK	14.8161	35.6856	1.26818	2.8869	5e-05	0.00421538	yes
4720	ENSDARG00000100482	ENSDARG00000100482	pmt	14:1422193-1432757	low1C	ctl	OK	3.29323	1.69452	-0.958627	-1.85132	0.0019	0.078029	no
5210	ENSDARG00000100412	ENSDARG00000100412	si:dkey-201g16.5	4:51104370-51142043	low1C	ctl	NOTEST	0.0251029	0.0129195	-0.958299	0	1	1	no
9121	ENSDARG00000020122	ENSDARG00000020122	endou2	21:41850329-41859887	low1C	ctl	NOTEST	0.477825	0.24596	-0.958059	0	1	1	no
9720	ENSDARG00000092045	ENSDARG00000092045	si:dkey-225k4.1	24:22586053-22592687	low1C	ctl	OK	0.615079	0.316667	-0.957807	-1.10258	0.05695	0.689693	no
20031	ENSDARG00000089821	ENSDARG00000089821	BX957278.2	7:19510611-19553117	low1C	ctl	NOTEST	0.0846498	0.0436038	-0.957052	0	1	1	no
27040	ENSDARG00000094484	ENSDARG00000094484	znf1123	4:33283983-33293687	low1C	ctl	NOTEST	0.0859845	0.044329	-0.955825	0	1	1	no
31259	ENSDARG00000094602	ENSDARG00000094602	si:dkey-7n6.2	24:22614276-22624822	low1C	ctl	OK	1.13157	0.584005	-0.954276	-1.47347	0.01235	0.298305	no
936	ENSDARG00000042350	ENSDARG00000042350	syt1b	18:7428154-7434733	low1C	ctl	NOTEST	0.146457	0.0756442	-0.953178	0	1	1	no
3915	ENSDARG00000040869	ENSDARG00000040869	upp1	16:16296678-16304638	low1C	ctl	NOTEST	0.218456	0.112853	-0.95289	0	1	1	no
10879	ENSDARG00000017653	ENSDARG00000017653	rgs13	2:6563684-6570358	low1C	ctl	NOTEST	0.0612888	0.0316769	-0.952193	0	1	1	no
11739	ENSDARG00000090696	ENSDARG00000090696	si:dkey-15b23.3	7:11372413-11423423	low1C	ctl	NOTEST	0.0211223	0.010917	-0.952193	0	1	1	no
12336	ENSDARG00000053728	ENSDARG00000053728	ttll3	6:40331771-40354679	low1C	ctl	NOTEST	0.306864	0.15866	-0.951658	0	1	1	no
31641	ENSDARG00000094794	ENSDARG00000094794	si:ch211-171b20.3	24:13133153-13136712	low1C	ctl	NOTEST	0.103278	0.0534051	-0.951481	0	1	1	no
18700	ENSDARG00000017111	ENSDARG00000017111	FAM8A1 (2 of 2)	19:32614677-32619506	low1C	ctl	OK	0.663143	0.343055	-0.950881	-0.980171	0.09645	0.852064	no
21191	ENSDARG00000030588	ENSDARG00000030588	slc10a1	20:28958555-28964869	low1C	ctl	OK	2.70896	1.40146	-0.950811	-1.80169	0.0028	0.102507	no
1831	ENSDARG00000102689	ENSDARG00000102689	si:dkey-16f21.2	10:35706783-35724724	low1C	ctl	NOTEST	0.362856	0.187723	-0.950789	0	1	1	no
2229	ENSDARG00000104467	ENSDARG00000104467	bglapl	KN150680.1:8441-10291	low1C	ctl	NOTEST	0.161444	0.0835724	-0.949935	0	1	1	no
18318	ENSDARG00000101617	ENSDARG00000101617	si:dkeyp-92f10.1	11:32909533-32912879	low1C	ctl	OK	0.721117	0.373336	-0.949759	-0.740393	0.2725	0.999468	no
18478	ENSDARG00000097243	ENSDARG00000097243	si:ch211-108p6.6	15:24653697-24683640	low1C	ctl	NOTEST	0.0759274	0.0393192	-0.949385	0	1	1	no
31153	ENSDARG00000021521	ENSDARG00000021521	rgs14a	14:844766-880928	low1C	ctl	OK	0.71469	0.370157	-0.94918	-0.568323	0.308	0.999468	no
13848	ENSDARG00000074322	ENSDARG00000074322	si:ch211-194m7.3	25:13094885-13097591	low1C	ctl	OK	0.888214	0.460152	-0.948798	-0.990674	0.0666	0.734884	no
19875	ENSDARG00000087518	ENSDARG00000087518	si:dkey-261p22.1	4:43292440-43335587	low1C	ctl	NOTEST	0.0264718	0.013717	-0.948495	0	1	1	no
20380	ENSDARG00000075277	ENSDARG00000075277	si:dkeyp-14d3.1	8:35483483-36031303	low1C	ctl	OK	0.653042	0.338402	-0.948438	-1.14553	0.03385	0.540242	no
13814	ENSDARG00000097384	ENSDARG00000097384	si:ch211-195e3.7	20:30999258-31017477	low1C	ctl	OK	0.812055	0.421025	-0.947673	-0.796272	0.19245	0.999468	no
1713	ENSDARG00000103078	ENSDARG00000103078	si:ch211-255f4.1	22:1452786-1455363	low1C	ctl	OK	1.60949	0.834805	-0.947096	-0.443091	0.26365	0.999468	no
7142	ENSDARG00000100804	ENSDARG00000100804	st6galnac4	21:3689533-3692901	low1C	ctl	NOTEST	0.181505	0.0941657	-0.946739	0	1	1	no
7328	ENSDARG00000036159	ENSDARG00000036159	trhrb	19:23143616-23147489	low1C	ctl	NOTEST	0.0392869	0.0204157	-0.944368	0	1	1	no
11122	ENSDARG00000079486	ENSDARG00000079486	fam20a	12:2871796-2905527	low1C	ctl	OK	1.93951	1.00794	-0.944286	-1.81331	0.00205	0.0830226	no
11320	ENSDARG00000095026	ENSDARG00000095026	si:dkey-58f10.14	5:38054061-38059074	low1C	ctl	NOTEST	0.245605	0.127659	-0.944045	0	1	1	no
11360	ENSDARG00000063158	ENSDARG00000063158	SLC24A2 (2 of 2)	7:73115066-73165344	low1C	ctl	NOTEST	0.191338	0.0994925	-0.943464	0	1	1	no
12635	ENSDARG00000099818	ENSDARG00000099818	5S_rRNA	KN149782.1:27109-27223	low1C	ctl	OK	51.1621	26.6292	-0.94207	-1.0831	0.39905	0.999468	no
13582	ENSDARG00000079484	ENSDARG00000079484	kcnt1	21:4710850-4765660	low1C	ctl	NOTEST	0.00998025	0.00519858	-0.940958	0	1	1	no
14981	ENSDARG00000102946	ENSDARG00000102946	si:ch73-167f10.1	3:45233846-45237689	low1C	ctl	OK	5.67751	13.659	1.26652	2.20896	0.00045	0.0270247	yes
15325	ENSDARG00000086658	ENSDARG00000086658	crygm2d21	9:22316748-22528713	low1C	ctl	NOTEST	0.0985732	0.0513733	-0.940177	0	1	1	no
25553	ENSDARG00000105265	ENSDARG00000105265	zgc:171534	13:141365-221025	low1C	ctl	OK	0.623505	0.325147	-0.93931	-0.189108	0.6728	0.999468	no
31501	ENSDARG00000074487	ENSDARG00000074487	CR762483.1	13:30534368-30570010	low1C	ctl	NOTEST	0.147887	0.0771806	-0.938184	0	1	1	no
831	ENSDARG00000027699	ENSDARG00000027699	FUT9 (2 of 14)	8:3249015-3354488	low1C	ctl	NOTEST	0.0503119	0.0262925	-0.936246	0	1	1	no
4427	ENSDARG00000076186	ENSDARG00000076186	lrrc3cb	3:16621996-16624274	low1C	ctl	NOTEST	0.080509	0.042074	-0.936221	0	1	1	no
10987	ENSDARG00000074602	ENSDARG00000074602	mrvi1	7:66515517-66583487	low1C	ctl	NOTEST	0.0333235	0.0174258	-0.935316	0	1	1	no
28150	ENSDARG00000017240	ENSDARG00000017240	traf5	22:38348216-38369212	low1C	ctl	NOTEST	0.300589	0.157204	-0.935153	0	1	1	no
27262	ENSDARG00000101212	ENSDARG00000101212	CU681841.1	23:45777629-45813729	low1C	ctl	NOTEST	0.107772	0.0563657	-0.935091	0	1	1	no
13072	ENSDARG00000097490	ENSDARG00000097490	si:dkey-221l4.9	17:26735575-26784428	low1C	ctl	OK	3.44951	1.80558	-0.933927	-0.238072	0.6605	0.999468	no
314	ENSDARG00000018773	ENSDARG00000018773	HIVEP2 (1 of 2)	17:6234705-6242590	low1C	ctl	NOTEST	0.0137764	0.00721399	-0.933334	0	1	1	no
894	ENSDARG00000091775	ENSDARG00000091775	si:ch211-167h17.1	16:18690054-18695492	low1C	ctl	NOTEST	0.158864	0.0832023	-0.933094	0	1	1	no
1406	ENSDARG00000089248	ENSDARG00000089248	AMZ2	12:20445507-20478504	low1C	ctl	NOTEST	0.0570532	0.0298817	-0.933045	0	1	1	no
3880	ENSDARG00000001303	ENSDARG00000001303	psmb8a	19:7186912-7225660	low1C	ctl	NOTEST	0.0489597	0.0256438	-0.932986	0	1	1	no
4703	ENSDARG00000095252	ENSDARG00000095252	si:dkey-40h20.1	24:21977062-22395695	low1C	ctl	OK	0.574873	0.301132	-0.932846	-0.427703	0.4447	0.999468	no
5581	ENSDARG00000075960	ENSDARG00000075960	cdh24a	23:40762398-40849343	low1C	ctl	NOTEST	0.115073	0.060287	-0.932626	0	1	1	no
9870	ENSDARG00000077138	ENSDARG00000077138	zgc:195173	24:33365233-33370583	low1C	ctl	OK	1.21764	0.638203	-0.931995	-1.19709	0.0286	0.491696	no
10780	ENSDARG00000094202	ENSDARG00000094202	si:dkeyp-72g6.2	1:20239114-20277329	low1C	ctl	NOTEST	0.204957	0.107495	-0.931049	0	1	1	no
12707	ENSDARG00000051734	ENSDARG00000051734	si:ch211-113a14.16	25:35787200-35787587	low1C	ctl	OK	9.49585	22.8395	1.26616	2.52214	5e-05	0.00421538	yes
12766	ENSDARG00000095280	ENSDARG00000095280	si:dkey-222e15.4	23:38160540-38163123	low1C	ctl	OK	0.96399	0.505703	-0.930728	-0.835219	0.07835	0.790533	no
13126	ENSDARG00000055723	ENSDARG00000055723	hsp70l	8:4741890-4744644	low1C	ctl	NOTEST	0.412101	0.216504	-0.928604	0	1	1	no
13668	ENSDARG00000097780	ENSDARG00000097780	si:dkey-33c3.3	3:40649861-40653021	low1C	ctl	NOTEST	0.0748234	0.0393099	-0.928597	0	1	1	no
13715	ENSDARG00000059305	ENSDARG00000059305	tmem37	9:917561-923562	low1C	ctl	NOTEST	0.214608	0.112749	-0.928591	0	1	1	no
13883	ENSDARG00000043796	ENSDARG00000043796	ms4a17a.7	4:75032056-75142798	low1C	ctl	NOTEST	0.428817	0.225301	-0.928506	0	1	1	no
15490	ENSDARG00000056108	ENSDARG00000056108	ndufa4	12:9842649-9846483	low1C	ctl	OK	6.74401	16.1869	1.26314	3.89467	5e-05	0.00421538	yes
16171	ENSDARG00000075730	ENSDARG00000075730	dnph1	13:4089832-4095459	low1C	ctl	OK	4.88463	11.6568	1.25485	2.71079	5e-05	0.00421538	yes
17223	ENSDARG00000006894	ENSDARG00000006894	oprk1	2:30895330-30903034	low1C	ctl	NOTEST	0.0194315	0.0102223	-0.926675	0	1	1	no
27126	ENSDARG00000035193	ENSDARG00000035193	FAM81B	5:50141795-50222934	low1C	ctl	NOTEST	0.0247114	0.0129999	-0.926675	0	1	1	no
30492	ENSDARG00000077211	ENSDARG00000077211	or112-1	15:5369016-5371125	low1C	ctl	NOTEST	0.0186883	0.00983132	-0.926675	0	1	1	no
1208	ENSDARG00000077985	ENSDARG00000077985	kiss2	4:16838448-16839308	low1C	ctl	NOTEST	0.0427868	0.0225088	-0.926675	0	1	1	no
2013	ENSDARG00000089607	ENSDARG00000089607	CU929037.1	17:49466615-49468012	low1C	ctl	NOTEST	0.0623442	0.0327974	-0.926675	0	1	1	no
8424	ENSDARG00000090193	ENSDARG00000090193	si:ch73-286h23.4	22:9577994-9589185	low1C	ctl	NOTEST	0.00747776	0.00393382	-0.926675	0	1	1	no
196	ENSDARG00000103687	ENSDARG00000103687	sycn.2	21:25189952-25190586	low1C	ctl	NOTEST	0.0578975	0.0304581	-0.926675	0	1	1	no
3973	ENSDARG00000104586	ENSDARG00000104586	CU302413.1	4:30684984-30690221	low1C	ctl	NOTEST	0.0326849	0.0171945	-0.926675	0	1	1	no
5542	ENSDARG00000104203	ENSDARG00000104203	ugt5b5p	1:8873100-9028191	low1C	ctl	NOTEST	0.0898486	0.0472671	-0.926659	0	1	1	no
12147	ENSDARG00000092916	ENSDARG00000092916	mlnl	21:11866129-11888895	low1C	ctl	OK	1.12627	0.592823	-0.925885	-0.0947146	0.50725	0.999468	no
16820	ENSDARG00000089304	ENSDARG00000089304	si:dkeyp-4f2.1	4:33162460-33177999	low1C	ctl	NOTEST	0.00840154	0.00442313	-0.925585	0	1	1	no
15092	ENSDARG00000096001	ENSDARG00000096001	si:dkey-240n22.8	4:75470341-75603963	low1C	ctl	NOTEST	0.510517	0.268773	-0.92557	0	1	1	no
31633	ENSDARG00000057899	ENSDARG00000057899	zgc:114081	23:16880865-16886689	low1C	ctl	OK	5.90083	3.10733	-0.925243	-1.86715	0.00215	0.0858825	no
30012	ENSDARG00000104974	ENSDARG00000104974	CABZ01079267.1	6:59808617-60109705	low1C	ctl	OK	0.746338	0.39331	-0.924164	-0.0421007	0.59635	0.999468	no
25836	ENSDARG00000073718	ENSDARG00000073718	APOL4	3:29543465-29566956	low1C	ctl	NOTEST	0.425869	0.224466	-0.92391	0	1	1	no
8440	ENSDARG00000040100	ENSDARG00000040100	si:dkey-95h12.1	18:8914253-8927773	low1C	ctl	OK	0.581084	0.306309	-0.923761	-1.2239	0.0305	0.507796	no
5602	ENSDARG00000020239	ENSDARG00000020239	lpin1	17:30425554-30456411	low1C	ctl	OK	1.59322	0.840246	-0.923061	-1.21054	0.0173	0.362453	no
8068	ENSDARG00000012275	ENSDARG00000012275	katnal2	10:14541081-14563071	low1C	ctl	NOTEST	0.30432	0.160517	-0.922862	0	1	1	no
6179	ENSDARG00000060671	ENSDARG00000060671	lct	9:46569452-46582158	low1C	ctl	NOTEST	0.0207305	0.010947	-0.921222	0	1	1	no
4005	ENSDARG00000101609	ENSDARG00000101609	si:dkey-109a10.2	8:28620508-28632218	low1C	ctl	NOTEST	0.0343464	0.0181424	-0.920798	0	1	1	no
31184	ENSDARG00000093043	ENSDARG00000093043	FP236810.1	5:8855218-8865030	low1C	ctl	NOTEST	0.068363	0.0361379	-0.919704	0	1	1	no
24514	ENSDARG00000041145	ENSDARG00000041145	paqr5a	18:20470821-20476995	low1C	ctl	NOTEST	0.125733	0.0664721	-0.919543	0	1	1	no
25062	ENSDARG00000096645	ENSDARG00000096645	si:ch211-131k2.2	12:5943620-5965354	low1C	ctl	NOTEST	0.354688	0.187521	-0.919495	0	1	1	no
14167	ENSDARG00000079524	ENSDARG00000079524	si:ch211-168h21.3	13:45184214-45211387	low1C	ctl	NOTEST	0.0959578	0.0507651	-0.918563	0	1	1	no
6702	ENSDARG00000069998	ENSDARG00000069998	si:ch211-145b13.6	1:25331577-25333623	low1C	ctl	OK	1.7832	0.943935	-0.917712	-1.38039	0.0164	0.351578	no
1041	ENSDARG00000103703	ENSDARG00000103703	CLDN23 (3 of 3)	10:15092349-15095495	low1C	ctl	OK	0.557468	0.295129	-0.917543	-0.897489	0.1105	0.885608	no
2421	ENSDARG00000091026	ENSDARG00000091026	si:ch211-218h8.1	4:39778362-40139189	low1C	ctl	NOTEST	0.017703	0.00937416	-0.917232	0	1	1	no
2491	ENSDARG00000056248	ENSDARG00000056248	KRT80	21:25150604-25160498	low1C	ctl	NOTEST	0.456921	0.242058	-0.916588	0	1	1	no
27964	ENSDARG00000095734	ENSDARG00000095734	pimr186	8:46505863-46573569	low1C	ctl	NOTEST	0.0851565	0.0451259	-0.916163	0	1	1	no
1737	ENSDARG00000023188	ENSDARG00000023188	lcp1	9:56663224-56705090	low1C	ctl	OK	1.20952	0.641072	-0.915878	-1.56979	0.0061	0.181612	no
15821	ENSDARG00000086859	ENSDARG00000086859	qdprb2	1:23685564-23700844	low1C	ctl	NOTEST	0.117019	0.0620729	-0.914709	0	1	1	no
5095	ENSDARG00000056541	ENSDARG00000056541	nr0b1	11:29435734-29438679	low1C	ctl	OK	1.12451	0.596875	-0.913801	-1.40105	0.0169	0.358787	no
25074	ENSDARG00000100134	ENSDARG00000100134	FO904861.5	1:56720596-56728725	low1C	ctl	NOTEST	0.0938445	0.0498639	-0.912277	0	1	1	no
25862	ENSDARG00000003027	ENSDARG00000003027	scnm1	16:29750933-29755589	low1C	ctl	OK	7.76727	4.12804	-0.911949	-0.794127	0.13295	0.928438	no
29285	ENSDARG00000053475	ENSDARG00000053475	ngb	17:44848186-44854412	low1C	ctl	NOTEST	0.183095	0.0973274	-0.911676	0	1	1	no
5217	ENSDARG00000051736	ENSDARG00000051736	zgc:114037	25:35778804-35779286	low1C	ctl	OK	5.91732	13.9568	1.23795	2.43127	0.00015	0.01096	yes
1313	ENSDARG00000056744	ENSDARG00000056744	ela2	8:21344203-21349649	low1C	ctl	OK	1.3268	0.706767	-0.908648	-1.19156	0.0383	0.570628	no
23281	ENSDARG00000079862	ENSDARG00000079862	kl	10:34056316-34077996	low1C	ctl	NOTEST	0.135315	0.0721082	-0.908082	0	1	1	no
12040	ENSDARG00000016704	ENSDARG00000016704	PBLD (1 of 2)	13:22709370-22713355	low1C	ctl	OK	2.06407	1.1002	-0.907726	-1.46536	0.0126	0.301437	no
30657	ENSDARG00000078941	ENSDARG00000078941	wu:fe11b02	25:34650659-34677389	low1C	ctl	OK	6.00583	14.1558	1.23696	3.47238	5e-05	0.00421538	yes
2361	ENSDARG00000091382	ENSDARG00000091382	HIST4H4 (5 of 5)	7:6221820-6222132	low1C	ctl	OK	17.0723	40.2245	1.23642	2.52053	5e-05	0.00421538	yes
8413	ENSDARG00000078187	ENSDARG00000078187	slc12a5b	8:37251919-37358658	low1C	ctl	NOTEST	0.0227691	0.0121467	-0.906516	0	1	1	no
9872	ENSDARG00000104174	ENSDARG00000104174	CABZ01055168.1	3:6635142-6638627	low1C	ctl	NOTEST	0.472491	0.25208	-0.906405	0	1	1	no
8293	ENSDARG00000089429	ENSDARG00000089429	si:dkey-205h13.2	23:26599152-26609334	low1C	ctl	NOTEST	0.329057	0.175629	-0.905809	0	1	1	no
10106	ENSDARG00000040427	ENSDARG00000040427	zgc:101553	25:31303373-31328348	low1C	ctl	NOTEST	0.0477808	0.0255107	-0.905329	0	1	1	no
8273	ENSDARG00000087016	ENSDARG00000087016	MICALL1 (3 of 3)	3:2363498-2380081	low1C	ctl	NOTEST	0.0348659	0.0186153	-0.905329	0	1	1	no
24481	ENSDARG00000098230	ENSDARG00000098230	si:dkey-1b17.4	22:1484667-2854042	low1C	ctl	OK	1.80264	0.963023	-0.904468	-0.116869	0.6679	0.999468	no
21498	ENSDARG00000095048	ENSDARG00000095048	si:dkey-250k15.7	16:11792645-11818857	low1C	ctl	OK	0.687627	0.367843	-0.902534	-0.82479	0.1019	0.872093	no
4207	ENSDARG00000045306	ENSDARG00000045306	slc51a	24:24816724-24837873	low1C	ctl	OK	1.34401	0.718985	-0.902507	-1.38893	0.01185	0.291039	no
31757	ENSDARG00000098037	ENSDARG00000098037	si:ch73-65n21.1	2:14340741-14342332	low1C	ctl	NOTEST	0.1722	0.0921253	-0.902419	0	1	1	no
9237	ENSDARG00000061444	ENSDARG00000061444	ugt5c1	18:40459769-40472163	low1C	ctl	NOTEST	0.247316	0.132339	-0.902112	0	1	1	no
19709	ENSDARG00000097636	ENSDARG00000097636	si:dkey-221l4.13	17:26962740-26967368	low1C	ctl	NOTEST	0.151658	0.0811674	-0.901854	0	1	1	no
20500	ENSDARG00000062462	ENSDARG00000062462	shisa7a	16:13746583-13772394	low1C	ctl	NOTEST	0.0296321	0.0158637	-0.901433	0	1	1	no
24311	ENSDARG00000079698	ENSDARG00000079698	asb13a.1	4:11480855-11484341	low1C	ctl	OK	1.02985	0.551344	-0.901413	-1.16976	0.027	0.475373	no
18581	ENSDARG00000038669	ENSDARG00000038669	gbp2	2:42155796-42167864	low1C	ctl	OK	2.01613	1.07981	-0.900817	-1.91276	0.00165	0.0695538	no
6708	ENSDARG00000041919	ENSDARG00000041919	ccl38.1	20:39429699-39430920	low1C	ctl	NOTEST	0.339486	0.181832	-0.900743	0	1	1	no
13599	ENSDARG00000100386	ENSDARG00000100386	si:dkey-61p9.9	4:53239212-53392317	low1C	ctl	NOTEST	0.128522	0.0688418	-0.900662	0	1	1	no
13663	ENSDARG00000007465	ENSDARG00000007465	tdrd1	12:30230933-30244596	low1C	ctl	NOTEST	0.373603	0.200253	-0.899684	0	1	1	no
1410	ENSDARG00000077571	ENSDARG00000077571	zgc:174862	23:43468920-43500479	low1C	ctl	OK	2.7093	1.45385	-0.898047	-1.71713	0.00395	0.133979	no
5629	ENSDARG00000078161	ENSDARG00000078161	prdm1c	20:48607290-48657296	low1C	ctl	NOTEST	0.17225	0.0924546	-0.897685	0	1	1	no
24241	ENSDARG00000103205	ENSDARG00000103205	si:ch211-161f7.2	11:29843970-29856776	low1C	ctl	NOTEST	0.0734827	0.039444	-0.897597	0	1	1	no
10630	ENSDARG00000100906	ENSDARG00000100906	zgc:195633	7:5853546-5854332	low1C	ctl	OK	3.07081	7.19945	1.22927	2.46861	0.0001	0.00772511	yes
25720	ENSDARG00000078267	ENSDARG00000078267	si:dkey-181m9.8	2:27034226-27065326	low1C	ctl	OK	2.11241	1.13407	-0.897385	-0.746673	0.14655	0.957279	no
6584	ENSDARG00000025912	ENSDARG00000025912	bscl2l	14:5852327-5869113	low1C	ctl	OK	0.578496	0.310865	-0.896017	-1.0378	0.0597	0.704382	no
8486	ENSDARG00000053481	ENSDARG00000053481	entpd5a	17:44916641-44927048	low1C	ctl	NOTEST	0.0763816	0.0410542	-0.895696	0	1	1	no
31547	ENSDARG00000099462	ENSDARG00000099462	prlh	9:24214157-24214535	low1C	ctl	OK	2.2365	1.20245	-0.89526	-1.01639	0.28045	0.999468	no
9524	ENSDARG00000075295	ENSDARG00000075295	tulp1a	23:5529819-5559815	low1C	ctl	OK	0.551724	0.296838	-0.894271	-0.590611	0.20885	0.999468	no
18166	ENSDARG00000105212	ENSDARG00000105212	cfhl1	22:23615378-23721721	low1C	ctl	OK	0.767099	0.412973	-0.893365	-0.593118	0.3137	0.999468	no
26100	ENSDARG00000042215	ENSDARG00000042215	pias4b	2:57312950-57339837	low1C	ctl	NOTEST	0.300217	0.161784	-0.891932	0	1	1	no
19448	ENSDARG00000037256	ENSDARG00000037256	KCNIP4 (1 of 2)	1:25317764-25329964	low1C	ctl	NOTEST	0.0222555	0.0120067	-0.890315	0	1	1	no
13179	ENSDARG00000101367	ENSDARG00000101367	si:ch73-193i22.1	9:46891686-46900847	low1C	ctl	NOTEST	0.0236597	0.0127643	-0.890315	0	1	1	no
31215	ENSDARG00000075592	ENSDARG00000075592	tnfaip8l2a	19:373603-379543	low1C	ctl	NOTEST	0.257951	0.139204	-0.889894	0	1	1	no
23854	ENSDARG00000087670	ENSDARG00000087670	si:dkey-108k21.28	25:34608621-34608933	low1C	ctl	OK	13.9269	32.3592	1.2163	2.34071	0.0001	0.00772511	yes
7385	ENSDARG00000075963	ENSDARG00000075963	mhc1uba	19:7153928-7182175	low1C	ctl	OK	1.09323	0.590617	-0.888307	-1.08967	0.03685	0.564744	no
4881	ENSDARG00000104731	ENSDARG00000104731	CR759907.2	4:67023062-67395423	low1C	ctl	NOTEST	0.23797	0.128565	-0.888281	0	1	1	no
2396	ENSDARG00000092260	ENSDARG00000092260	WBP1	23:45777629-45813729	low1C	ctl	NOTEST	0.348518	0.188395	-0.887468	0	1	1	no
6376	ENSDARG00000089883	ENSDARG00000089883	si:dkey-210j14.3	3:52387073-52390074	low1C	ctl	OK	0.565846	0.305901	-0.887346	-1.01636	0.1011	0.86949	no
8701	ENSDARG00000103819	ENSDARG00000103819	si:ch73-36p18.2	7:5783461-5784061	low1C	ctl	OK	10.1737	23.2683	1.19352	2.97755	5e-05	0.00421538	yes
10875	ENSDARG00000044161	ENSDARG00000044161	grid1b	12:12074080-12796367	low1C	ctl	NOTEST	0.0547971	0.0296472	-0.886204	0	1	1	no
11275	ENSDARG00000026387	ENSDARG00000026387	tmem55bb	1:9633965-9640914	low1C	ctl	OK	2.76041	1.49463	-0.8851	-1.65147	0.00545	0.167963	no
11730	ENSDARG00000045758	ENSDARG00000045758	cracr2ab	4:11136198-11166762	low1C	ctl	NOTEST	0.328019	0.177681	-0.88449	0	1	1	no
14404	ENSDARG00000098640	ENSDARG00000098640	CU984600.3	9:535601-544884	low1C	ctl	NOTEST	0.0993339	0.0538291	-0.883899	0	1	1	no
141	ENSDARG00000036222	ENSDARG00000036222	npy	19:20527422-20529826	low1C	ctl	NOTEST	0.18145	0.0983994	-0.882852	0	1	1	no
575	ENSDARG00000015607	ENSDARG00000015607	CR388152.1	7:5854977-6216275	low1C	ctl	NOTEST	0.366993	0.19914	-0.881969	0	1	1	no
8331	ENSDARG00000099612	ENSDARG00000099612	zgc:66483	21:2287905-2296278	low1C	ctl	NOTEST	0.418154	0.226955	-0.881627	0	1	1	no
9130	ENSDARG00000051940	ENSDARG00000051940	ugt2a4	5:69154213-69175547	low1C	ctl	OK	1.00874	0.547518	-0.881575	-1.43545	0.0148	0.330615	no
19322	ENSDARG00000028786	ENSDARG00000028786	chst12a	3:41584501-41591248	low1C	ctl	NOTEST	0.207063	0.112408	-0.881333	0	1	1	no
21882	ENSDARG00000093393	ENSDARG00000093393	si:ch211-212b13.1	18:23198061-23367011	low1C	ctl	NOTEST	0.493067	0.267754	-0.880874	0	1	1	no
25043	ENSDARG00000094470	ENSDARG00000094470	txnrd2	5:14811174-14850035	low1C	ctl	NOTEST	0.30315	0.164635	-0.880762	0	1	1	no
31915	ENSDARG00000102700	ENSDARG00000102700	FP236157.1	1:58794190-58798723	low1C	ctl	OK	0.43555	0.98792	1.18156	2.43052	0.0002	0.0139175	yes
1339	ENSDARG00000075859	ENSDARG00000075859	mcf2la	1:45782071-45903826	low1C	ctl	OK	7.48424	4.07042	-0.878679	-0.576098	0.17855	0.998741	no
4047	ENSDARG00000103595	ENSDARG00000103595	sfxn5a	13:14889829-14951032	low1C	ctl	NOTEST	0.123746	0.0673099	-0.878494	0	1	1	no
4512	ENSDARG00000087762	ENSDARG00000087762	RAB27B	21:1504773-1552774	low1C	ctl	OK	1.24752	0.678903	-0.877788	-0.89611	0.1313	0.924318	no
8089	ENSDARG00000069135	ENSDARG00000069135	ppp1r15a	7:71262904-71268268	low1C	ctl	OK	12.3907	28.0017	1.17625	4.00474	5e-05	0.00421538	yes
14165	ENSDARG00000092833	ENSDARG00000092833	si:dkeyp-1h4.8	18:7616950-7622259	low1C	ctl	NOTEST	0.185155	0.100837	-0.876714	0	1	1	no
28742	ENSDARG00000102054	ENSDARG00000102054	si:dkey-8o15.3	11:11799842-11812678	low1C	ctl	NOTEST	0.206634	0.112558	-0.876407	0	1	1	no
4416	ENSDARG00000016227	ENSDARG00000016227	CU571323.1	8:44467139-44471972	low1C	ctl	NOTEST	0.0580786	0.0316475	-0.875917	0	1	1	no
12521	ENSDARG00000100903	ENSDARG00000100903	Y_RNA	KN150170.1:35263-35370	low1C	ctl	OK	4224.59	9540.46	1.17525	3.59183	5e-05	0.00421538	yes
29283	ENSDARG00000097693	ENSDARG00000097693	si:ch211-248a14.8	17:20154045-20187466	low1C	ctl	OK	0.954034	0.519976	-0.875595	-0.517355	0.2103	0.999468	no
2785	ENSDARG00000057504	ENSDARG00000057504	si:dkey-202g17.3	15:9096749-9113436	low1C	ctl	OK	1.14432	0.62377	-0.87541	-1.48559	0.011	0.276752	no
6250	ENSDARG00000091835	ENSDARG00000091835	SH2D1B	24:25046214-25088860	low1C	ctl	OK	0.637057	0.347432	-0.87469	-0.330705	0.4261	0.999468	no
18601	ENSDARG00000088753	ENSDARG00000088753	C5H4orf22	5:38963147-39073324	low1C	ctl	OK	2.50233	1.36598	-0.873334	-0.776577	0.17405	0.991832	no
8620	ENSDARG00000073824	ENSDARG00000073824	RASGRF1	18:26353350-26434780	low1C	ctl	OK	0.995986	0.544016	-0.872477	-1.69552	0.00345	0.120516	no
2207	ENSDARG00000087767	ENSDARG00000087767	CABZ01074298.1	7:71144612-71148475	low1C	ctl	NOTEST	0.0641217	0.0350247	-0.872442	0	1	1	no
2667	ENSDARG00000098110	ENSDARG00000098110	CABZ01079550.1	9:52354059-52355550	low1C	ctl	NOTEST	0.117402	0.0641433	-0.872089	0	1	1	no
13388	ENSDARG00000100210	ENSDARG00000100210	wu:fe11b02	7:6220676-6221051	low1C	ctl	OK	22.0309	49.6546	1.1724	2.88849	5e-05	0.00421538	yes
11472	ENSDARG00000096596	ENSDARG00000096596	zgc:173552	25:35815847-35816258	low1C	ctl	OK	12.1467	27.3093	1.16883	2.57981	0.0001	0.00772511	yes
5548	ENSDARG00000079364	ENSDARG00000079364	CR377211.1	2:16818653-16820268	low1C	ctl	NOTEST	0.0560997	0.0306669	-0.871311	0	1	1	no
10826	ENSDARG00000094272	ENSDARG00000094272	map3k19	9:23422031-23423195	low1C	ctl	OK	1.23399	0.977111	-0.871181	-0.510945	0.1962	0.999468	no
2036	ENSDARG00000101156	ENSDARG00000101156	slco1f2	4:75903884-75969887	low1C	ctl	NOTEST	0.0189388	0.0103561	-0.870866	0	1	1	no
26384	ENSDARG00000098612	ENSDARG00000098612	chrm2a	4:1089709-1271224	low1C	ctl	NOTEST	0.0393044	0.021506	-0.86995	0	1	1	no
28406	ENSDARG00000037427	ENSDARG00000037427	si:ch211-39a7.1	19:8761654-8813112	low1C	ctl	NOTEST	0.284188	0.155514	-0.869796	0	1	1	no
951	ENSDARG00000071583	ENSDARG00000071583	gtf3ab	24:21495460-21497684	low1C	ctl	NOTEST	0.18697	0.102367	-0.869053	0	1	1	no
15778	ENSDARG00000058486	ENSDARG00000058486	caps2	18:7368971-7384652	low1C	ctl	NOTEST	0.178412	0.0976948	-0.868861	0	1	1	no
2364	ENSDARG00000062278	ENSDARG00000062278	C1GALT1 (1 of 2)	19:25928573-25935389	low1C	ctl	NOTEST	0.117455	0.0643165	-0.868844	0	1	1	no
15792	ENSDARG00000097428	ENSDARG00000097428	si:ch211-195i24.3	16:6692290-6713909	low1C	ctl	NOTEST	0.111908	0.0613028	-0.868294	0	1	1	no
25948	ENSDARG00000099920	ENSDARG00000099920	si:ch211-113a14.6	7:5846577-5847340	low1C	ctl	OK	3.00732	6.7602	1.16859	2.26715	0.0001	0.00772511	yes
6460	ENSDARG00000096979	ENSDARG00000096979	NPC2 (2 of 2)	17:43031044-43041345	low1C	ctl	OK	1.09379	0.599745	-0.866914	-0.133735	0.6397	0.999468	no
2006	ENSDARG00000099872	ENSDARG00000099872	znf1092	4:37935388-38101400	low1C	ctl	NOTEST	0.0765736	0.0420129	-0.866016	0	1	1	no
24850	ENSDARG00000035695	ENSDARG00000035695	scxa	19:2989233-3115337	low1C	ctl	OK	0.823267	0.451945	-0.865211	-0.244361	0.7015	0.999468	no
21243	ENSDARG00000104302	ENSDARG00000104302	CR391991.3	2:48604929-48612198	low1C	ctl	OK	1.00765	0.553305	-0.864852	-1.12903	0.0667	0.734884	no
28255	ENSDARG00000020054	ENSDARG00000020054	aox6	22:14026833-14090589	low1C	ctl	NOTEST	0.131144	0.0720567	-0.86395	0	1	1	no
15332	ENSDARG00000097063	ENSDARG00000097063	si:ch73-34j14.2	17:26525298-26534580	low1C	ctl	NOTEST	0.207881	0.114293	-0.863019	0	1	1	no
28860	ENSDARG00000094309	ENSDARG00000094309	si:ch73-92e7.6	22:1484667-2854042	low1C	ctl	OK	1.937	1.06525	-0.862635	-0.232474	0.59925	0.999468	no
28616	ENSDARG00000002917	ENSDARG00000002917	gls2b	22:10068763-10081306	low1C	ctl	NOTEST	0.346752	0.190744	-0.862271	0	1	1	no
25856	ENSDARG00000037144	ENSDARG00000037144	cpb2	1:28947005-28960129	low1C	ctl	OK	4.57697	2.51795	-0.862142	-1.47353	0.0134	0.312893	no
880	ENSDARG00000058045	ENSDARG00000058045	tlr21	16:11895151-11898206	low1C	ctl	NOTEST	0.0108547	0.00597343	-0.861694	0	1	1	no
3011	ENSDARG00000092520	ENSDARG00000092520	si:dkey-250k15.10	16:11769959-11790068	low1C	ctl	NOTEST	0.033738	0.0185663	-0.861694	0	1	1	no
3678	ENSDARG00000093130	ENSDARG00000093130	si:dkey-82k12.7	2:30285772-30286630	low1C	ctl	NOTEST	0.0957066	0.0526679	-0.861694	0	1	1	no
4475	ENSDARG00000093574	ENSDARG00000093574	si:ch73-256j6.4	22:4388690-4560420	low1C	ctl	NOTEST	0.0164076	0.00902918	-0.861694	0	1	1	no
4885	ENSDARG00000096800	ENSDARG00000096800	si:ch211-277e21.1	12:32084748-32150267	low1C	ctl	NOTEST	0.0763479	0.0420147	-0.861694	0	1	1	no
7087	ENSDARG00000077007	ENSDARG00000077007	ABCC8 (2 of 2)	18:50044368-50090124	low1C	ctl	NOTEST	0.0167586	0.00922309	-0.86158	0	1	1	no
7554	ENSDARG00000104578	ENSDARG00000104578	CABZ01081359.1	KN150564.1:8002-14255	low1C	ctl	NOTEST	0.052556	0.0289256	-0.861506	0	1	1	no
14008	ENSDARG00000077096	ENSDARG00000077096	fndc7a	2:45695891-45714704	low1C	ctl	NOTEST	0.0368025	0.0202671	-0.860669	0	1	1	no
14207	ENSDARG00000073735	ENSDARG00000073735	ftr95	2:58943779-59230184	low1C	ctl	NOTEST	0.0225748	0.0124337	-0.860464	0	1	1	no
14455	ENSDARG00000099351	ENSDARG00000099351	igfbp1a	20:6818826-6822741	low1C	ctl	OK	7.33405	16.0646	1.1312	2.9172	5e-05	0.00421538	yes
18267	ENSDARG00000087444	ENSDARG00000087444	BX664625.2	22:9743071-9745952	low1C	ctl	NOTEST	0.0507194	0.0279686	-0.858732	0	1	1	no
24189	ENSDARG00000062305	ENSDARG00000062305	rims3	19:25579316-25686932	low1C	ctl	NOTEST	0.125668	0.0693237	-0.858194	0	1	1	no
25231	ENSDARG00000101368	ENSDARG00000101368	CNGB3 (2 of 2)	24:31494210-31502630	low1C	ctl	OK	0.86775	0.478853	-0.857699	-1.075	0.06585	0.731778	no
28075	ENSDARG00000074765	ENSDARG00000074765	mhc1zja	3:615198-634091	low1C	ctl	NOTEST	0.483929	0.267061	-0.857626	0	1	1	no
30355	ENSDARG00000053862	ENSDARG00000053862	crygmx	12:30723264-30726777	low1C	ctl	OK	1.38455	0.764099	-0.85759	-0.81571	0.28805	0.999468	no
31658	ENSDARG00000097955	ENSDARG00000097955	si:ch73-109d7.3	11:14015122-14044472	low1C	ctl	NOTEST	0.257458	0.142087	-0.857563	0	1	1	no
31759	ENSDARG00000056926	ENSDARG00000056926	drd2a	15:22110824-22138583	low1C	ctl	NOTEST	0.0884228	0.0488154	-0.857082	0	1	1	no
29790	ENSDARG00000088452	ENSDARG00000088452	si:dkey-24i24.3	16:28775944-28819448	low1C	ctl	NOTEST	0.0810874	0.0447681	-0.857007	0	1	1	no
28591	ENSDARG00000101594	ENSDARG00000101594	ZNF70 (13 of 15)	4:67023062-67395423	low1C	ctl	NOTEST	0.138907	0.0767594	-0.855705	0	1	1	no
30307	ENSDARG00000043492	ENSDARG00000043492	irf1a	13:141365-221025	low1C	ctl	NOTEST	0.485635	0.268442	-0.85526	0	1	1	no
10782	ENSDARG00000041980	ENSDARG00000041980	fam26f	16:32272633-32279433	low1C	ctl	OK	0.559574	0.309374	-0.854976	-1.04735	0.0686	0.741201	no
1186	ENSDARG00000100484	ENSDARG00000100484	CR450808.1	25:12823089-12826977	low1C	ctl	OK	4.25284	2.3519	-0.854599	-1.15093	0.0517	0.655246	no
3005	ENSDARG00000103254	ENSDARG00000103254	si:dkeyp-80d11.4	4:68765918-69053224	low1C	ctl	OK	0.992664	0.549072	-0.854309	-0.391749	0.57785	0.999468	no
5755	ENSDARG00000096959	ENSDARG00000096959	si:dkey-29h14.10	16:25370965-25380153	low1C	ctl	NOTEST	0.0655968	0.0363036	-0.853512	0	1	1	no
6091	ENSDARG00000006447	ENSDARG00000006447	slc19a3a	15:35281487-35354552	low1C	ctl	NOTEST	0.0891657	0.0493611	-0.853116	0	1	1	no
9878	ENSDARG00000055046	ENSDARG00000055046	ponzr5	7:22386408-22392814	low1C	ctl	OK	5.5808	12.0298	1.10806	2.56128	5e-05	0.00421538	yes
11326	ENSDARG00000018153	ENSDARG00000018153	nt5c1ba	13:32315718-32323482	low1C	ctl	NOTEST	0.402035	0.222733	-0.852005	0	1	1	no
11759	ENSDARG00000022334	ENSDARG00000022334	si:ch211-156l18.7	11:12191540-12200922	low1C	ctl	NOTEST	0.1212	0.0671878	-0.851122	0	1	1	no
13434	ENSDARG00000101435	ENSDARG00000101435	lgr6	23:5364292-5429359	low1C	ctl	OK	1.62965	0.903469	-0.851013	-0.883071	0.17745	0.997255	no
19048	ENSDARG00000007950	ENSDARG00000007950	itga11b	25:1262515-1346231	low1C	ctl	NOTEST	0.0282651	0.0156797	-0.850124	0	1	1	no
20642	ENSDARG00000079586	ENSDARG00000079586	gabrb2	14:21874801-21976602	low1C	ctl	NOTEST	0.173404	0.0961942	-0.850114	0	1	1	no
21995	ENSDARG00000001463	ENSDARG00000001463	tdh2	17:25395641-25421953	low1C	ctl	NOTEST	0.342765	0.190217	-0.849574	0	1	1	no
27661	ENSDARG00000079602	ENSDARG00000079602	calhm3	13:25280143-25281452	low1C	ctl	NOTEST	0.088511	0.049169	-0.848108	0	1	1	no
15078	ENSDARG00000100645	ENSDARG00000100645	BX321887.2	4:46560102-46563507	low1C	ctl	NOTEST	0.0998521	0.0554691	-0.848108	0	1	1	no
10807	ENSDARG00000101213	ENSDARG00000101213	si:dkey-77p23.1	4:53733181-53784204	low1C	ctl	NOTEST	0.0190981	0.0106092	-0.848108	0	1	1	no
14824	ENSDARG00000037588	ENSDARG00000037588	bhlhe23	23:17729446-17912784	low1C	ctl	NOTEST	0.414417	0.230325	-0.847414	0	1	1	no
17049	ENSDARG00000061692	ENSDARG00000061692	yjefn3	22:18364292-18439676	low1C	ctl	OK	1.10803	0.615998	-0.846998	-1.03702	0.0808	0.800061	no
18350	ENSDARG00000074372	ENSDARG00000074372	elfn1b	1:8873100-9028191	low1C	ctl	NOTEST	0.106591	0.0592736	-0.846623	0	1	1	no
19033	ENSDARG00000004402	ENSDARG00000004402	elovl6	14:35592095-35932574	low1C	ctl	OK	7.6947	4.28158	-0.845722	-1.06751	0.06595	0.731962	no
27554	ENSDARG00000096955	ENSDARG00000096955	si:ch211-217n8.3	15:17443489-17446560	low1C	ctl	NOTEST	0.251294	0.139839	-0.84561	0	1	1	no
30055	ENSDARG00000051737	ENSDARG00000051737	zgc:173552	25:35779903-35780314	low1C	ctl	OK	11.3391	24.2182	1.09478	2.3364	0.0001	0.00772511	yes
30	ENSDARG00000088524	ENSDARG00000088524	zgc:77651	4:25617859-25714870	low1C	ctl	OK	5.88727	3.27717	-0.845149	-1.23262	0.0357	0.55896	no
620	ENSDARG00000102858	ENSDARG00000102858	CD200 (3 of 3)	1:34462541-34501014	low1C	ctl	NOTEST	0.134262	0.0747563	-0.844781	0	1	1	no
4792	ENSDARG00000076044	ENSDARG00000076044	TRHDE (2 of 2)	4:23502554-23691115	low1C	ctl	NOTEST	0.0529174	0.0294665	-0.844666	0	1	1	no
6527	ENSDARG00000088612	ENSDARG00000088612	si:ch211-153b23.7	14:11203623-11223297	low1C	ctl	NOTEST	0.0812253	0.0452829	-0.842961	0	1	1	no
15410	ENSDARG00000069469	ENSDARG00000069469	khdrbs2	13:23152087-23258682	low1C	ctl	OK	2.31092	1.2893	-0.841887	-1.61466	0.0059	0.179622	no
30233	ENSDARG00000055558	ENSDARG00000055558	pimr63	24:5811353-5882651	low1C	ctl	NOTEST	0.0291742	0.0162772	-0.841842	0	1	1	no
16130	ENSDARG00000013266	ENSDARG00000013266	colec11	17:36569111-36581431	low1C	ctl	OK	1.69785	0.94765	-0.84128	-1.81752	0.0016	0.0687686	no
29215	ENSDARG00000016095	ENSDARG00000016095	htr6	23:39838053-39845144	low1C	ctl	NOTEST	0.361502	0.201867	-0.840603	0	1	1	no
1532	ENSDARG00000095891	ENSDARG00000095891	si:ch73-30l9.1	12:11206610-11220101	low1C	ctl	NOTEST	0.317126	0.177177	-0.839865	0	1	1	no
11086	ENSDARG00000086161	ENSDARG00000086161	TMPRSS7	24:21698051-21719244	low1C	ctl	NOTEST	0.107622	0.0601337	-0.83973	0	1	1	no
15995	ENSDARG00000025703	ENSDARG00000025703	dmgdh	21:43582-271694	low1C	ctl	OK	46.7211	26.1059	-0.839697	-0.477704	0.49395	0.999468	no
6041	ENSDARG00000097256	ENSDARG00000097256	si:ch211-270g19.5	17:15289464-15297653	low1C	ctl	NOTEST	0.413672	0.231161	-0.839588	0	1	1	no
10193	ENSDARG00000075172	ENSDARG00000075172	fbxo25	23:35303782-35384286	low1C	ctl	OK	1.94119	1.08575	-0.838255	-1.19101	0.0375	0.567474	no
16630	ENSDARG00000076563	ENSDARG00000076563	zgc:92249	14:46572007-46785214	low1C	ctl	NOTEST	0.381582	0.213478	-0.837903	0	1	1	no
19041	ENSDARG00000053530	ENSDARG00000053530	cyp4f3	12:48568302-48588738	low1C	ctl	NOTEST	0.0976586	0.0546478	-0.837582	0	1	1	no
2876	ENSDARG00000012987	ENSDARG00000012987	gpia	25:35408674-35434057	low1C	ctl	OK	14.9885	31.8565	1.08773	3.15768	5e-05	0.00421538	yes
28010	ENSDARG00000099783	ENSDARG00000099783	pcdh2ac	14:2200810-2349164	low1C	ctl	NOTEST	0.330273	0.184933	-0.836654	0	1	1	no
1495	ENSDARG00000042492	ENSDARG00000042492	si:dkey-250d21.1	10:32122494-32128929	low1C	ctl	OK	0.591321	1.25515	1.08584	1.95031	0.0009	0.0447093	yes
635	ENSDARG00000028664	ENSDARG00000028664	ahsa1a	20:27068063-27075091	low1C	ctl	NOTEST	0.259725	0.145639	-0.83459	0	1	1	no
11674	ENSDARG00000103844	ENSDARG00000103844	si:ch211-266c8.1	4:73877473-73890649	low1C	ctl	NOTEST	0.0313521	0.0175845	-0.834259	0	1	1	no
18018	ENSDARG00000003181	ENSDARG00000003181	sult1st4	8:53026461-53483663	low1C	ctl	OK	2.65453	1.48938	-0.833749	-0.260095	0.66565	0.999468	no
2912	ENSDARG00000098290	ENSDARG00000098290	UNC80	6:16393849-16434596	low1C	ctl	NOTEST	0.0248193	0.0139292	-0.833352	0	1	1	no
4076	ENSDARG00000054837	ENSDARG00000054837	zgc:136870	2:39618426-39710190	low1C	ctl	OK	1.59939	0.897623	-0.833341	-0.352647	0.4288	0.999468	no
4339	ENSDARG00000029569	ENSDARG00000029569	snapc1a	20:20414900-20425119	low1C	ctl	NOTEST	0.0823648	0.0462274	-0.833281	0	1	1	no
5788	ENSDARG00000009134	ENSDARG00000009134	hlx1	20:52340886-52459357	low1C	ctl	OK	3.4888	1.96051	-0.831497	-1.41848	0.01785	0.369997	no
5969	ENSDARG00000104794	ENSDARG00000104794	BX465848.3	4:58132119-58136891	low1C	ctl	NOTEST	0.15092	0.0848253	-0.831214	0	1	1	no
14231	ENSDARG00000007366	ENSDARG00000007366	amdhd1	7:19137203-19149501	low1C	ctl	OK	1.63557	0.919826	-0.830359	-1.52195	0.00935	0.250706	no
14691	ENSDARG00000073936	ENSDARG00000073936	BX511021.2	3:31993556-32009374	low1C	ctl	OK	1.22602	0.689893	-0.829533	-0.698427	0.28945	0.999468	no
15746	ENSDARG00000091658	ENSDARG00000091658	sptssb	15:1715052-1722295	low1C	ctl	NOTEST	0.0589429	0.03317	-0.829438	0	1	1	no
16612	ENSDARG00000043685	ENSDARG00000043685	nabp1b	6:8463137-8469163	low1C	ctl	NOTEST	0.142261	0.080099	-0.828679	0	1	1	no
20514	ENSDARG00000099819	ENSDARG00000099819	sb:cb1058	7:24762766-24769819	low1C	ctl	OK	5.84455	3.29081	-0.828648	-1.85735	0.00145	0.0642101	no
27018	ENSDARG00000095062	ENSDARG00000095062	si:dkey-238m4.3	16:22609740-22669899	low1C	ctl	NOTEST	0.321607	0.181226	-0.827506	0	1	1	no
30944	ENSDARG00000092923	ENSDARG00000092923	si:dkey-95h12.2	18:8914253-8927773	low1C	ctl	NOTEST	0.365905	0.206219	-0.827289	0	1	1	no
5611	ENSDARG00000093819	ENSDARG00000093819	si:ch211-207l22.1	16:36654156-36656752	low1C	ctl	NOTEST	0.250447	0.14123	-0.826464	0	1	1	no
637	ENSDARG00000003970	ENSDARG00000003970	trim35-13	3:52352375-52360084	low1C	ctl	NOTEST	0.0396694	0.0223703	-0.826441	0	1	1	no
5341	ENSDARG00000090277	ENSDARG00000090277	BX248410.3	4:20855881-20862009	low1C	ctl	NOTEST	0.0411982	0.0232324	-0.826441	0	1	1	no
6935	ENSDARG00000099610	ENSDARG00000099610	CU182107.1	KN149696.1:348963-358769	low1C	ctl	NOTEST	0.0745128	0.042034	-0.82593	0	1	1	no
10378	ENSDARG00000039517	ENSDARG00000039517	c8b	2:2374645-2401596	low1C	ctl	OK	7.36711	4.15594	-0.825925	-1.5841	0.00635	0.18621	no
11097	ENSDARG00000077414	ENSDARG00000077414	zgc:194312	7:20046364-20086247	low1C	ctl	NOTEST	0.135256	0.076323	-0.825499	0	1	1	no
13786	ENSDARG00000056873	ENSDARG00000056873	and3	10:22879103-22885306	low1C	ctl	OK	0.555991	0.313784	-0.825289	-0.922147	0.1175	0.908032	no
16142	ENSDARG00000098036	ENSDARG00000098036	si:ch211-69l10.4	24:10257478-10266411	low1C	ctl	OK	1.49933	0.846319	-0.825047	-1.49492	0.01005	0.259936	no
18344	ENSDARG00000013236	ENSDARG00000013236	dhcr24	20:7159220-7186931	low1C	ctl	OK	2.91874	1.64796	-0.824668	-1.80885	0.0016	0.0687686	no
25543	ENSDARG00000103774	ENSDARG00000103774	limch1b	14:16508126-16721750	low1C	ctl	OK	5.31616	3.00244	-0.82425	-1.39312	0.0108	0.272895	no
8522	ENSDARG00000091558	ENSDARG00000091558	si:ch211-251f6.7	10:8086654-8121037	low1C	ctl	OK	1.56431	0.883954	-0.823481	-0.592229	0.18695	0.999468	no
2507	ENSDARG00000101706	ENSDARG00000101706	csrp3	7:16257218-16310229	low1C	ctl	OK	1.24841	0.705514	-0.823349	-0.425582	0.5654	0.999468	no
14936	ENSDARG00000052656	ENSDARG00000052656	si:ch211-193e13.5	10:8568495-8571365	low1C	ctl	NOTEST	0.170015	0.0962654	-0.820569	0	1	1	no
4294	ENSDARG00000009782	ENSDARG00000009782	myh11a	6:8264325-8345319	low1C	ctl	NOTEST	0.318465	0.180377	-0.820118	0	1	1	no
7713	ENSDARG00000103371	ENSDARG00000103371	si:dkey-190j3.6	4:68315023-68335441	low1C	ctl	NOTEST	0.193497	0.109601	-0.820048	0	1	1	no
15151	ENSDARG00000096099	ENSDARG00000096099	si:dkey-115f9.3	4:11692073-11773391	low1C	ctl	NOTEST	0.381981	0.216376	-0.81996	0	1	1	no
31451	ENSDARG00000017490	ENSDARG00000017490	cel.1	21:11308618-11318737	low1C	ctl	OK	0.675939	0.3829	-0.819928	-0.547458	0.19355	0.999468	no
40	ENSDARG00000011259	ENSDARG00000011259	trpm1a	7:29042217-29070214	low1C	ctl	NOTEST	0.187937	0.106479	-0.819682	0	1	1	no
3375	ENSDARG00000071230	ENSDARG00000071230	lrfn5a	17:13654875-13775052	low1C	ctl	NOTEST	0.095873	0.0543299	-0.819377	0	1	1	no
7643	ENSDARG00000061455	ENSDARG00000061455	SLC47A1 (3 of 6)	KN150177.1:6069-19636	low1C	ctl	NOTEST	0.352262	0.199677	-0.818984	0	1	1	no
11348	ENSDARG00000015678	ENSDARG00000015678	si:dkeyp-75b4.9	1:9300128-9305551	low1C	ctl	OK	1.36785	0.775414	-0.818873	-0.89152	0.10145	0.869518	no
13539	ENSDARG00000069941	ENSDARG00000069941	TDP2 (2 of 2)	16:36947664-36951905	low1C	ctl	NOTEST	0.226986	0.128748	-0.818053	0	1	1	no
15108	ENSDARG00000092623	ENSDARG00000092623	si:dkey-183n20.8p	20:25659787-25662727	low1C	ctl	NOTEST	0.148065	0.0840071	-0.817646	0	1	1	no
23534	ENSDARG00000057064	ENSDARG00000057064	enpep	13:12411158-12448913	low1C	ctl	OK	1.16226	0.660802	-0.814649	-1.63642	0.00525	0.162945	no
24828	ENSDARG00000079603	ENSDARG00000079603	si:ch211-256e16.6	3:58034374-58045790	low1C	ctl	NOTEST	0.356793	0.202882	-0.814449	0	1	1	no
25568	ENSDARG00000008191	ENSDARG00000008191	tmeff1a	2:42327503-42337700	low1C	ctl	NOTEST	0.225551	0.128298	-0.813952	0	1	1	no
26272	ENSDARG00000034862	ENSDARG00000034862	f7	1:119959-125246	low1C	ctl	OK	2.53215	1.44115	-0.813137	-1.71925	0.0036	0.125009	no
27586	ENSDARG00000043410	ENSDARG00000043410	xkr6b	20:18901941-19015793	low1C	ctl	NOTEST	0.0672328	0.038293	-0.812084	0	1	1	no
28064	ENSDARG00000091561	ENSDARG00000091561	si:dkey-156k2.4	4:48153792-48172574	low1C	ctl	NOTEST	0.0471192	0.0268371	-0.812084	0	1	1	no
3832	ENSDARG00000016457	ENSDARG00000016457	irf9	12:13244493-13268580	low1C	ctl	OK	3.01427	1.71775	-0.811289	-1.17114	0.0313	0.515862	no
11017	ENSDARG00000102704	ENSDARG00000102704	si:ch1073-376c22.1	19:48750800-48757361	low1C	ctl	NOTEST	0.0236396	0.0134837	-0.809984	0	1	1	no
8401	ENSDARG00000101229	ENSDARG00000101229	CR792418.3	4:38390565-38405463	low1C	ctl	NOTEST	0.233319	0.133166	-0.809073	0	1	1	no
24422	ENSDARG00000104006	ENSDARG00000104006	znf1082	4:59792598-59797711	low1C	ctl	NOTEST	0.35132	0.200538	-0.808909	0	1	1	no
30906	ENSDARG00000038424	ENSDARG00000038424	si:dkey-8k3.2	16:16757225-16793741	low1C	ctl	OK	2.20143	1.25684	-0.808631	-1.49298	0.0096	0.252771	no
31368	ENSDARG00000094100	ENSDARG00000094100	si:dkeyp-73d8.4	2:32621628-32624809	low1C	ctl	NOTEST	0.158819	0.0906936	-0.808306	0	1	1	no
12417	ENSDARG00000091446	ENSDARG00000091446	HIST2H4A	25:34642428-34642740	low1C	ctl	OK	13.7404	29.1205	1.08361	2.05872	0.0007	0.0382405	yes
15224	ENSDARG00000075285	ENSDARG00000075285	MRAS (2 of 2)	9:29229639-29247769	low1C	ctl	OK	1.07262	0.612979	-0.807225	-0.962138	0.09685	0.853877	no
4865	ENSDARG00000103694	ENSDARG00000103694	CR356223.4	4:46824745-46831211	low1C	ctl	NOTEST	0.090834	0.0519104	-0.80721	0	1	1	no
15056	ENSDARG00000045039	ENSDARG00000045039	kcnj16	12:35595019-35596051	low1C	ctl	NOTEST	0.13889	0.0793782	-0.80713	0	1	1	no
18383	ENSDARG00000029609	ENSDARG00000029609	macrod1	14:46802161-47010338	low1C	ctl	NOTEST	0.451721	0.25824	-0.806718	0	1	1	no
11328	ENSDARG00000015964	ENSDARG00000015964	zgc:153311	6:30497090-30498095	low1C	ctl	NOTEST	0.170033	0.0972336	-0.806291	0	1	1	no
2266	ENSDARG00000044672	ENSDARG00000044672	parapinopsinb	11:36515629-36527980	low1C	ctl	NOTEST	0.132584	0.075823	-0.806198	0	1	1	no
2492	ENSDARG00000083480	ENSDARG00000083480	AC024175.23	MT:950-1019	low1C	ctl	OK	4803.59	10173.8	1.08267	1.98398	0.00085	0.0434566	yes
2528	ENSDARG00000090649	ENSDARG00000090649	ly86	24:2464591-2471498	low1C	ctl	NOTEST	0.0244637	0.013995	-0.805736	0	1	1	no
3154	ENSDARG00000074213	ENSDARG00000074213	eif3bb	1:11003559-11020865	low1C	ctl	NOTEST	0.0913156	0.0522394	-0.805724	0	1	1	no
3339	ENSDARG00000077309	ENSDARG00000077309	si:ch211-209f23.6	2:49896354-49899223	low1C	ctl	NOTEST	0.460037	0.263193	-0.80563	0	1	1	no
3709	ENSDARG00000099159	ENSDARG00000099159	si:ch211-186j3.3	7:47000272-47009774	low1C	ctl	NOTEST	0.266709	0.152615	-0.805368	0	1	1	no
7488	ENSDARG00000027620	ENSDARG00000027620	bco2l	5:25521239-25530374	low1C	ctl	OK	0.643937	0.368506	-0.805231	-1.1649	0.04745	0.63421	no
8460	ENSDARG00000053853	ENSDARG00000053853	slc13a2	21:39055230-39073444	low1C	ctl	OK	0.869863	0.497908	-0.80491	-1.40087	0.01835	0.373735	no
12172	ENSDARG00000039096	ENSDARG00000039096	CD22	15:38199549-38228260	low1C	ctl	NOTEST	0.0347986	0.0199252	-0.804435	0	1	1	no
14589	ENSDARG00000101917	ENSDARG00000101917	pmfbp1	7:67593818-67906900	low1C	ctl	NOTEST	0.432357	0.247584	-0.804302	0	1	1	no
19406	ENSDARG00000056443	ENSDARG00000056443	zgc:152753	3:2452804-2459471	low1C	ctl	NOTEST	0.0167585	0.00959747	-0.80417	0	1	1	no
20499	ENSDARG00000045932	ENSDARG00000045932	cpeb1a	25:5936812-5955107	low1C	ctl	NOTEST	0.399275	0.228662	-0.804165	0	1	1	no
24744	ENSDARG00000086304	ENSDARG00000086304	si:ch73-36p18.5	25:34622272-34622659	low1C	ctl	OK	12.8681	27.2514	1.08254	2.31597	5e-05	0.00421538	yes
31208	ENSDARG00000053620	ENSDARG00000053620	ebi3	2:42087184-42093248	low1C	ctl	NOTEST	0.483846	0.277153	-0.803865	0	1	1	no
2710	ENSDARG00000070362	ENSDARG00000070362	cx30.9	19:37531426-37532771	low1C	ctl	NOTEST	0.270978	0.15522	-0.803863	0	1	1	no
15268	ENSDARG00000102378	ENSDARG00000102378	CABZ01003056.1	KN150084.1:3879-9722	low1C	ctl	NOTEST	0.0897137	0.0514551	-0.802015	0	1	1	no
7102	ENSDARG00000060539	ENSDARG00000060539	shank1	3:30583268-30730335	low1C	ctl	NOTEST	0.0538456	0.0308906	-0.801663	0	1	1	no
884	ENSDARG00000054588	ENSDARG00000054588	cox6a2	3:30909080-30927329	low1C	ctl	OK	2.6591	1.52791	-0.799378	-0.356446	0.60715	0.999468	no
1143	ENSDARG00000098705	ENSDARG00000098705	BX005294.1	14:1976549-2179368	low1C	ctl	NOTEST	0.0981982	0.056455	-0.798594	0	1	1	no
1224	ENSDARG00000074802	ENSDARG00000074802	cflarb	9:701818-705034	low1C	ctl	OK	0.963308	0.553827	-0.798562	-0.762883	0.17765	0.997255	no
1556	ENSDARG00000099069	ENSDARG00000099069	bsk146	12:543656-552260	low1C	ctl	NOTEST	0.329583	0.189523	-0.798268	0	1	1	no
5328	ENSDARG00000075970	ENSDARG00000075970	BX324188.1	13:39198708-39211360	low1C	ctl	OK	0.534554	0.307413	-0.798155	-1.05242	0.06745	0.736032	no
11534	ENSDARG00000098714	ENSDARG00000098714	si:dkeyp-82b4.2	4:37441708-37579847	low1C	ctl	NOTEST	0.153745	0.0884407	-0.797757	0	1	1	no
11984	ENSDARG00000104655	ENSDARG00000104655	CU915780.1	24:20947736-21135124	low1C	ctl	OK	78.8615	45.3838	-0.797144	-0.0831135	0.65445	0.999468	no
14577	ENSDARG00000077903	ENSDARG00000077903	zgc:194551	22:26653861-26664323	low1C	ctl	OK	1.12314	0.646678	-0.796423	-1.10464	0.06135	0.713418	no
27589	ENSDARG00000101641	ENSDARG00000101641	trpm2	9:53298634-53386244	low1C	ctl	NOTEST	0.398683	0.229583	-0.796224	0	1	1	no
8540	ENSDARG00000095522	ENSDARG00000095522	si:dkey-71b5.3	16:22211395-22218204	low1C	ctl	OK	1.98911	1.14584	-0.795725	-1.33517	0.0237	0.440254	no
774	ENSDARG00000032077	ENSDARG00000032077	mfsd12b	8:20532535-20548497	low1C	ctl	NOTEST	0.0679677	0.0391598	-0.795475	0	1	1	no
2076	ENSDARG00000040282	ENSDARG00000040282	zgc:92590	16:25211902-25215043	low1C	ctl	NOTEST	0.468718	0.270055	-0.795468	0	1	1	no
4239	ENSDARG00000021343	ENSDARG00000021343	wsb1	15:31281041-31296583	low1C	ctl	OK	24.0955	50.5673	1.06944	3.22542	5e-05	0.00421538	yes
4983	ENSDARG00000094415	ENSDARG00000094415	si:ch211-264e16.2	18:15714644-15724728	low1C	ctl	NOTEST	0.127122	0.0732649	-0.795018	0	1	1	no
5246	ENSDARG00000098038	ENSDARG00000098038	trim108	16:21985450-22004103	low1C	ctl	NOTEST	0.204692	0.117972	-0.795014	0	1	1	no
6855	ENSDARG00000059209	ENSDARG00000059209	abhd13	9:5496809-5502591	low1C	ctl	OK	1.01309	0.584548	-0.79337	-1.14593	0.0513	0.653777	no
11632	ENSDARG00000090142	ENSDARG00000090142	si:dkey-94l16.4	12:526077-534270	low1C	ctl	OK	1.33796	0.772061	-0.793245	-1.54869	0.00795	0.221992	no
26507	ENSDARG00000071021	ENSDARG00000071021	papss2a	17:23661061-23689323	low1C	ctl	OK	0.963889	0.556223	-0.793203	-1.46239	0.01145	0.282799	no
28460	ENSDARG00000079816	ENSDARG00000079816	rhbdd3	5:24378832-24382797	low1C	ctl	OK	1.25154	0.722307	-0.793026	-1.35388	0.0202	0.398905	no
1108	ENSDARG00000035560	ENSDARG00000035560	capga	5:23612996-23623510	low1C	ctl	NOTEST	0.286644	0.165442	-0.792936	0	1	1	no
2434	ENSDARG00000026505	ENSDARG00000026505	si:ch211-285c6.3	7:3347285-3371551	low1C	ctl	NOTEST	0.19767	0.114223	-0.791235	0	1	1	no
2714	ENSDARG00000093198	ENSDARG00000093198	C3 (8 of 8)	1:55319540-55356030	low1C	ctl	NOTEST	0.0635152	0.0367241	-0.790373	0	1	1	no
25516	ENSDARG00000081369	ENSDARG00000081369	AC024175.9	MT:7975-8046	low1C	ctl	OK	4589.91	2654.88	-0.789822	-1.2931	0.0282	0.486728	no
1578	ENSDARG00000014624	ENSDARG00000014624	si:dkeyp-94g1.1	2:48691639-48707307	low1C	ctl	OK	1.88813	1.09282	-0.788906	-1.50974	0.0091	0.246262	no
24326	ENSDARG00000039482	ENSDARG00000039482	calhm2	13:25291282-25293836	low1C	ctl	NOTEST	0.193312	0.111887	-0.788892	0	1	1	no
12552	ENSDARG00000075015	ENSDARG00000075015	soul5	3:53221492-53230596	low1C	ctl	NOTEST	0.461993	0.267482	-0.788427	0	1	1	no
8879	ENSDARG00000095617	ENSDARG00000095617	zgc:162358	22:1484667-2854042	low1C	ctl	OK	2.42745	1.40551	-0.788344	-0.146464	0.6613	0.999468	no
216	ENSDARG00000058508	ENSDARG00000058508	CFAP70	3:12036960-12087556	low1C	ctl	OK	1.46114	3.05588	1.06449	2.70582	5e-05	0.00421538	yes
11376	ENSDARG00000099586	ENSDARG00000099586	CR382383.2	7:61533369-61591533	low1C	ctl	NOTEST	0.0774624	0.044899	-0.786813	0	1	1	no
26309	ENSDARG00000012539	ENSDARG00000012539	dnase1	3:27648132-27653615	low1C	ctl	NOTEST	0.0409056	0.0237183	-0.7863	0	1	1	no
1986	ENSDARG00000095161	ENSDARG00000095161	si:rp71-10g3.1	9:34188124-34197324	low1C	ctl	NOTEST	0.0780414	0.0452507	-0.7863	0	1	1	no
9329	ENSDARG00000089478	ENSDARG00000089478	zgc:171670	20:54223765-54246400	low1C	ctl	NOTEST	0.0955153	0.0553827	-0.786297	0	1	1	no
5674	ENSDARG00000086555	ENSDARG00000086555	HIST4H4 (1 of 5)	7:73634439-73634751	low1C	ctl	OK	18.5025	38.4772	1.05628	2.19787	0.0002	0.0139175	yes
9290	ENSDARG00000100810	ENSDARG00000100810	CABZ01076758.1	KN150545.1:4268-15266	low1C	ctl	NOTEST	0.206193	0.11974	-0.784092	0	1	1	no
21154	ENSDARG00000054202	ENSDARG00000054202	hbl4	2:37897354-37900799	low1C	ctl	OK	5.51134	3.20188	-0.783484	-1.76903	0.0024	0.0927013	no
7212	ENSDARG00000103755	ENSDARG00000103755	si:dkeyp-4c4.1	4:39287489-39324901	low1C	ctl	NOTEST	0.378956	0.220171	-0.783407	0	1	1	no
3821	ENSDARG00000102083	ENSDARG00000102083	CR792415.1	KN149691.1:77562-79548	low1C	ctl	NOTEST	0.103398	0.060083	-0.783173	0	1	1	no
6801	ENSDARG00000100723	ENSDARG00000100723	znf1097	4:55917549-55928600	low1C	ctl	NOTEST	0.229807	0.133556	-0.782976	0	1	1	no
2380	ENSDARG00000091648	ENSDARG00000091648	znf1033	4:57902137-57987536	low1C	ctl	NOTEST	0.589256	0.342507	-0.782764	0	1	1	no
29019	ENSDARG00000092538	ENSDARG00000092538	si:ch211-262i10.2	21:19595614-19649043	low1C	ctl	NOTEST	0.257032	0.149408	-0.782696	0	1	1	no
30382	ENSDARG00000008912	ENSDARG00000008912	slc8a2a	5:36270583-36292570	low1C	ctl	NOTEST	0.263131	0.15297	-0.782527	0	1	1	no
13691	ENSDARG00000009361	ENSDARG00000009361	CABZ01077220.1	22:8218308-8228755	low1C	ctl	NOTEST	0.0454146	0.0264143	-0.781837	0	1	1	no
8758	ENSDARG00000098875	ENSDARG00000098875	Metazoa_SRP	11:12203684-12203981	low1C	ctl	OK	42.6125	88.6035	1.05609	2.62582	5e-05	0.00421538	yes
879	ENSDARG00000102258	ENSDARG00000102258	si:dkey-1b17.1	22:1484667-2854042	low1C	ctl	OK	5.6474	3.29092	-0.779094	-0.171372	0.5845	0.999468	no
9476	ENSDARG00000079543	ENSDARG00000079543	dpys	16:44324430-45035320	low1C	ctl	OK	1.07124	0.624356	-0.77884	-0.342357	0.61865	0.999468	no
11847	ENSDARG00000052099	ENSDARG00000052099	agxta	6:27100238-27305208	low1C	ctl	OK	6.31911	3.68408	-0.778419	-0.571505	0.36985	0.999468	no
11891	ENSDARG00000094066	ENSDARG00000094066	BX324003.2	4:32764184-33001761	low1C	ctl	NOTEST	0.118949	0.0693844	-0.777661	0	1	1	no
12587	ENSDARG00000076512	ENSDARG00000076512	si:ch211-265g22.4	2:44513973-44515826	low1C	ctl	OK	1.70577	0.995176	-0.7774	-0.517824	0.4672	0.999468	no
6933	ENSDARG00000089332	ENSDARG00000089332	U1	4:58078768-58078932	low1C	ctl	OK	3.71987	2.17107	-0.776843	-1.11413	0.34715	0.999468	no
12423	ENSDARG00000018260	ENSDARG00000018260	bmp7a	11:7097958-7137701	low1C	ctl	OK	2.15873	1.25994	-0.776832	-1.73318	0.00225	0.0886652	no
11755	ENSDARG00000101928	ENSDARG00000101928	gorasp1b	24:41160566-41173307	low1C	ctl	NOTEST	0.0754757	0.0440718	-0.776156	0	1	1	no
4138	ENSDARG00000016454	ENSDARG00000016454	esr2a	20:21683965-21735986	low1C	ctl	NOTEST	0.113082	0.0660672	-0.775366	0	1	1	no
13832	ENSDARG00000069026	ENSDARG00000069026	adcy1a	20:6904938-7010336	low1C	ctl	NOTEST	0.0176592	0.0103192	-0.775089	0	1	1	no
28123	ENSDARG00000070387	ENSDARG00000070387	nudt7	25:36711528-36713811	low1C	ctl	OK	3.44466	2.01293	-0.775063	-1.39266	0.019	0.38297	no
9069	ENSDARG00000083520	ENSDARG00000083520	U6	9:21392962-21394675	low1C	ctl	OK	11.2021	6.54663	-0.774942	-2.60664	0.6931	0.999468	no
13426	ENSDARG00000092160	ENSDARG00000092160	ferd3l	19:2403944-2404188	low1C	ctl	NOTEST	0.531479	0.310603	-0.77494	0	1	1	no
12528	ENSDARG00000095106	ENSDARG00000095106	si:dkey-28k24.2	4:46669083-46682216	low1C	ctl	NOTEST	0.00883071	0.00516078	-0.77494	0	1	1	no
7950	ENSDARG00000095134	ENSDARG00000095134	si:dkey-250k15.9	16:11761688-11762576	low1C	ctl	NOTEST	0.0663292	0.0387637	-0.77494	0	1	1	no
16309	ENSDARG00000095639	ENSDARG00000095639	si:dkey-177p2.5	20:27048709-27063751	low1C	ctl	NOTEST	0.20201	0.118057	-0.77494	0	1	1	no
705	ENSDARG00000096248	ENSDARG00000096248	ighd	3:33819737-33832081	low1C	ctl	NOTEST	0.00572208	0.00334406	-0.77494	0	1	1	no
1442	ENSDARG00000096617	ENSDARG00000096617	si:dkey-249p7.3	20:13998142-14017810	low1C	ctl	NOTEST	0.0595526	0.0348033	-0.77494	0	1	1	no
4024	ENSDARG00000099008	ENSDARG00000099008	EGFLAM	5:7415239-7463483	low1C	ctl	NOTEST	0.0105812	0.00618379	-0.77494	0	1	1	no
4403	ENSDARG00000101899	ENSDARG00000101899	KNCN	2:19470782-19479321	low1C	ctl	NOTEST	0.0537335	0.0314025	-0.77494	0	1	1	no
4742	ENSDARG00000077337	ENSDARG00000077337	si:ch211-171h4.5	19:10534439-10559304	low1C	ctl	NOTEST	0.022292	0.0130278	-0.774936	0	1	1	no
7872	ENSDARG00000097843	ENSDARG00000097843	si:ch211-225b7.6	15:28665770-28695026	low1C	ctl	NOTEST	0.0347627	0.0203161	-0.774921	0	1	1	no
15315	ENSDARG00000099600	ENSDARG00000099600	si:dkey-93h22.7	11:44760125-44771398	low1C	ctl	OK	1.65732	0.969233	-0.773937	-1.48949	0.0105	0.267239	no
16332	ENSDARG00000082753	ENSDARG00000082753	AC024175.17	MT:1019-1971	low1C	ctl	OK	1723.8	3583.48	1.05577	3.87819	5e-05	0.00421538	yes
16437	ENSDARG00000030166	ENSDARG00000030166	hyi	6:2495756-2502082	low1C	ctl	OK	15.105	8.83644	-0.773486	-1.81855	0.00175	0.0727204	no
20738	ENSDARG00000059616	ENSDARG00000059616	hs3st2	3:46995020-47048311	low1C	ctl	NOTEST	0.163463	0.0956477	-0.773162	0	1	1	no
27424	ENSDARG00000087176	ENSDARG00000087176	sgk494a	15:16163435-16185474	low1C	ctl	NOTEST	0.155412	0.0909533	-0.772903	0	1	1	no
11068	ENSDARG00000090033	ENSDARG00000090033	si:dkey-16p6.1	4:44506971-45111228	low1C	ctl	NOTEST	0.0692702	0.040552	-0.772461	0	1	1	no
15610	ENSDARG00000096532	ENSDARG00000096532	EFCAB8 (2 of 2)	12:2916452-2958362	low1C	ctl	NOTEST	0.0690024	0.0404008	-0.772263	0	1	1	no
2101	ENSDARG00000104905	ENSDARG00000104905	TMEM241 (2 of 2)	KN149711.1:21-7872	low1C	ctl	OK	1.25216	0.733378	-0.771794	-0.956357	0.12495	0.914858	no
4173	ENSDARG00000096505	ENSDARG00000096505	si:ch73-103l1.2	12:10141608-10155708	low1C	ctl	NOTEST	0.366486	0.214797	-0.770786	0	1	1	no
4483	ENSDARG00000060018	ENSDARG00000060018	C14H5orf24 (1 of 2)	14:50147506-50149278	low1C	ctl	OK	1.76985	1.03747	-0.770554	-1.32755	0.02475	0.45163	no
5471	ENSDARG00000095868	ENSDARG00000095868	nexn	8:18470428-18502176	low1C	ctl	OK	0.580235	0.340135	-0.770529	-0.100748	0.7617	0.999468	no
6157	ENSDARG00000052535	ENSDARG00000052535	ubxn10	23:36983496-36991543	low1C	ctl	NOTEST	0.382348	0.224148	-0.770433	0	1	1	no
7355	ENSDARG00000040547	ENSDARG00000040547	b3gat1a	18:36123459-36154875	low1C	ctl	OK	0.582509	0.341503	-0.77038	-0.90612	0.13035	0.92278	no
9474	ENSDARG00000039436	ENSDARG00000039436	il13ra2	5:36501223-36517625	low1C	ctl	OK	0.777343	0.455816	-0.770099	-0.737724	0.14515	0.954599	no
11435	ENSDARG00000074937	ENSDARG00000074937	si:dkey-261m9.15	25:34646882-34647269	low1C	ctl	OK	9.6133	19.9572	1.0538	2.08189	0.0006	0.0340505	yes
12438	ENSDARG00000020764	ENSDARG00000020764	slmapb	23:19663662-19678252	low1C	ctl	OK	3.81468	2.23756	-0.769635	-1.17434	0.03485	0.550072	no
13695	ENSDARG00000095246	ENSDARG00000095246	si:dkey-20j10.2	5:54956475-55019439	low1C	ctl	NOTEST	0.168874	0.0990871	-0.769181	0	1	1	no
18626	ENSDARG00000090557	ENSDARG00000090557	MFAP4 (6 of 14)	1:58285430-58362451	low1C	ctl	OK	4.83704	2.8388	-0.768843	-0.349566	0.69595	0.999468	no
2327	ENSDARG00000104540	ENSDARG00000104540	cyp2aa4	23:42327134-42501420	low1C	ctl	OK	25.1354	14.7521	-0.768801	-1.42136	0.0163	0.35072	no
10748	ENSDARG00000034048	ENSDARG00000034048	zgc:92275	21:11322595-11341687	low1C	ctl	NOTEST	0.184206	0.108123	-0.768656	0	1	1	no
22562	ENSDARG00000043460	ENSDARG00000043460	wu:fj39g12	16:17296273-17299777	low1C	ctl	NOTEST	0.171105	0.100571	-0.766661	0	1	1	no
12854	ENSDARG00000098214	ENSDARG00000098214	CABZ01072487.1	KN150032.1:321-16189	low1C	ctl	NOTEST	0.137866	0.081056	-0.76628	0	1	1	no
13742	ENSDARG00000099791	ENSDARG00000099791	pdk3b	21:40566768-40590151	low1C	ctl	NOTEST	0.105376	0.0619999	-0.765212	0	1	1	no
22561	ENSDARG00000087318	ENSDARG00000087318	zgc:174688	7:8127066-8135474	low1C	ctl	OK	0.616641	0.362818	-0.765187	-0.27971	0.52485	0.999468	no
26013	ENSDARG00000101420	ENSDARG00000101420	CABZ01103811.1	KN150112.1:1846-2038	low1C	ctl	OK	259.23	152.575	-0.764713	-1.84319	0.00185	0.0763332	no
28219	ENSDARG00000091368	ENSDARG00000091368	si:dkey-18h14.2	16:34346313-34352311	low1C	ctl	OK	0.670559	0.394899	-0.76388	-0.544563	0.3407	0.999468	no
25614	ENSDARG00000097929	ENSDARG00000097929	si:dkey-117j14.6	24:17140488-17184871	low1C	ctl	OK	2.8635	1.6865	-0.763751	-1.16498	0.0427	0.602888	no
17867	ENSDARG00000005332	ENSDARG00000005332	lipib	24:23941316-23955958	low1C	ctl	NOTEST	0.218705	0.12888	-0.762959	0	1	1	no
2593	ENSDARG00000086708	ENSDARG00000086708	TRAF3IP3	8:25323756-25332556	low1C	ctl	OK	0.589532	0.347475	-0.762662	-1.3066	0.0245	0.449406	no
25751	ENSDARG00000058206	ENSDARG00000058206	si:ch211-153b23.5	14:11151485-11154988	low1C	ctl	OK	14.5258	29.4497	1.01963	3.17676	5e-05	0.00421538	yes
13052	ENSDARG00000080009	ENSDARG00000080009	bahcc1	12:34462110-34657411	low1C	ctl	OK	25.2732	14.9055	-0.761769	-0.156271	0.606	0.999468	no
5537	ENSDARG00000099096	ENSDARG00000099096	gabrb4	21:36393095-36494535	low1C	ctl	OK	0.577209	0.340423	-0.761764	-0.788671	0.1231	0.912376	no
3308	ENSDARG00000088503	ENSDARG00000088503	BX682234.2	10:8526878-8532179	low1C	ctl	NOTEST	0.187821	0.110775	-0.761733	0	1	1	no
840	ENSDARG00000056719	ENSDARG00000056719	slc6a19b	16:19168424-19192910	low1C	ctl	NOTEST	0.0476041	0.028078	-0.761643	0	1	1	no
1804	ENSDARG00000103118	ENSDARG00000103118	cib1	25:3091674-3104443	low1C	ctl	OK	0.524283	0.309447	-0.760653	-0.443596	0.4421	0.999468	no
6245	ENSDARG00000038123	ENSDARG00000038123	myl9a	23:42920810-42930752	low1C	ctl	OK	9.02056	5.32551	-0.760299	-1.76403	0.0022	0.0872833	no
9326	ENSDARG00000102339	ENSDARG00000102339	si:dkey-5n7.2	1:12390666-12517111	low1C	ctl	NOTEST	0.428835	0.253189	-0.76021	0	1	1	no
9575	ENSDARG00000094890	ENSDARG00000094890	si:ch211-163b2.4	8:45009752-45016649	low1C	ctl	NOTEST	0.014501	0.0085647	-0.75968	0	1	1	no
10918	ENSDARG00000092770	ENSDARG00000092770	si:ch211-253p18.2	20:20712222-20713911	low1C	ctl	OK	0.879959	0.519848	-0.759347	-0.712609	0.22035	0.999468	no
12542	ENSDARG00000071576	ENSDARG00000071576	si:dkey-102c8.3	22:10037163-10063025	low1C	ctl	OK	6.58621	3.89121	-0.759228	-1.57749	0.0066	0.191619	no
14205	ENSDARG00000069817	ENSDARG00000069817	crygm2d8	9:22316748-22528713	low1C	ctl	NOTEST	0.676831	0.39991	-0.759122	0	1	1	no
14457	ENSDARG00000100397	ENSDARG00000100397	pde6c	12:5067712-5383383	low1C	ctl	OK	0.668955	0.395449	-0.758416	-0.292133	0.8086	0.999468	no
15616	ENSDARG00000044524	ENSDARG00000044524	def6b	22:961948-979519	low1C	ctl	NOTEST	0.177237	0.104794	-0.758123	0	1	1	no
24080	ENSDARG00000040278	ENSDARG00000040278	klhl38b	16:25330824-25335382	low1C	ctl	NOTEST	0.0538419	0.0318361	-0.758064	0	1	1	no
26912	ENSDARG00000101461	ENSDARG00000101461	emp3b	23:18852699-18868218	low1C	ctl	NOTEST	0.516378	0.305349	-0.757967	0	1	1	no
30513	ENSDARG00000089255	ENSDARG00000089255	si:ch211-286c4.6	25:7555359-7562586	low1C	ctl	NOTEST	0.170967	0.101143	-0.757318	0	1	1	no
11052	ENSDARG00000086847	ENSDARG00000086847	irgq1	16:25891361-25897905	low1C	ctl	NOTEST	0.294902	0.174609	-0.756111	0	1	1	no
7778	ENSDARG00000001818	ENSDARG00000001818	c3b.2	22:26109347-26216378	low1C	ctl	NOTEST	0.421363	0.249546	-0.755758	0	1	1	no
13447	ENSDARG00000031915	ENSDARG00000031915	hif1an	13:29822182-29849765	low1C	ctl	OK	13.1071	26.5358	1.0176	2.44416	5e-05	0.00421538	yes
6487	ENSDARG00000104489	ENSDARG00000104489	si:dkey-74i1.5	15:32775310-32777798	low1C	ctl	NOTEST	0.451697	0.267576	-0.755407	0	1	1	no
14338	ENSDARG00000000767	ENSDARG00000000767	spi1b	7:32358523-32388195	low1C	ctl	OK	1.76192	1.04399	-0.755049	-0.98184	0.09335	0.843561	no
19367	ENSDARG00000096080	ENSDARG00000096080	si:ch211-179l5.6	24:19916404-20008546	low1C	ctl	OK	0.707668	0.419822	-0.753296	-0.227466	0.74565	0.999468	no
14739	ENSDARG00000071074	ENSDARG00000071074	rccd1	25:3091674-3104443	low1C	ctl	OK	1.27873	0.758654	-0.753197	-1.11799	0.05195	0.655246	no
11765	ENSDARG00000091128	ENSDARG00000091128	LRRC75B (2 of 2)	10:41746653-41813830	low1C	ctl	NOTEST	0.130596	0.0775109	-0.752645	0	1	1	no
5343	ENSDARG00000062889	ENSDARG00000062889	fam78bb	8:19589539-19617698	low1C	ctl	NOTEST	0.233513	0.138609	-0.752481	0	1	1	no
4824	ENSDARG00000095477	ENSDARG00000095477	si:ch1073-291l11.2	2:14039122-14118942	low1C	ctl	OK	1.76487	1.04768	-0.752371	-0.259756	0.6366	0.999468	no
6647	ENSDARG00000093195	ENSDARG00000093195	si:dkey-261m9.6	25:34627131-34627506	low1C	ctl	OK	45.3926	91.455	1.0106	2.97502	5e-05	0.00421538	yes
29332	ENSDARG00000070029	ENSDARG00000070029	ehhadh	9:12457022-12472523	low1C	ctl	OK	2.57121	1.52763	-0.751153	-1.78325	0.00235	0.0911717	no
19250	ENSDARG00000055569	ENSDARG00000055569	ghdc	12:13489118-13511235	low1C	ctl	OK	0.541825	0.322031	-0.750628	-1.12598	0.05215	0.655246	no
21143	ENSDARG00000027907	ENSDARG00000027907	CR318603.2	7:23798265-23933561	low1C	ctl	OK	0.89481	0.532017	-0.750109	-0.171371	0.52395	0.999468	no
10150	ENSDARG00000094396	ENSDARG00000094396	si:dkey-202i12.5	16:29096058-29107478	low1C	ctl	OK	1.15682	0.688561	-0.748513	-0.821998	0.161	0.976032	no
14664	ENSDARG00000037865	ENSDARG00000037865	cln3	3:39437534-39457481	low1C	ctl	OK	3.92788	2.33797	-0.748492	-1.85241	0.0015	0.0659248	no
337	ENSDARG00000077087	ENSDARG00000077087	si:ch211-196g2.4	8:46319470-46501315	low1C	ctl	NOTEST	0.278466	0.16576	-0.748409	0	1	1	no
5110	ENSDARG00000005050	ENSDARG00000005050	wnt2ba	6:48254689-48272928	low1C	ctl	NOTEST	0.253734	0.151107	-0.747752	0	1	1	no
5832	ENSDARG00000092071	ENSDARG00000092071	ABHD12B (2 of 2)	13:9556951-9563614	low1C	ctl	OK	0.994421	0.592925	-0.746009	-1.07486	0.0666	0.734884	no
16689	ENSDARG00000097258	ENSDARG00000097258	si:dkey-108k21.25	25:34604167-34604578	low1C	ctl	OK	9.22917	18.4708	1.00097	1.99526	0.001	0.0481758	yes
7644	ENSDARG00000093964	ENSDARG00000093964	si:ch211-250k18.6	22:9233117-9249476	low1C	ctl	NOTEST	0.0584404	0.0348676	-0.745081	0	1	1	no
5857	ENSDARG00000102805	ENSDARG00000102805	cyp2aa12	23:42327134-42501420	low1C	ctl	NOTEST	0.409316	0.244291	-0.744614	0	1	1	no
14047	ENSDARG00000056468	ENSDARG00000056468	asb16	3:19851867-19862067	low1C	ctl	OK	0.599147	0.357593	-0.744593	-1.02337	0.08155	0.804309	no
16688	ENSDARG00000039687	ENSDARG00000039687	zgc:194221	22:1484667-2854042	low1C	ctl	OK	0.970551	0.579283	-0.744536	-0.212636	0.7431	0.999468	no
26327	ENSDARG00000092007	ENSDARG00000092007	si:ch211-179l5.4	24:19916404-20008546	low1C	ctl	NOTEST	0.243822	0.145545	-0.744368	0	1	1	no
8998	ENSDARG00000004561	ENSDARG00000004561	prkcg	16:13130655-13219629	low1C	ctl	NOTEST	0.0175415	0.0104714	-0.744321	0	1	1	no
3437	ENSDARG00000092089	ENSDARG00000092089	si:ch211-196n4.10	19:24068075-24070391	low1C	ctl	NOTEST	0.213413	0.127397	-0.744317	0	1	1	no
3931	ENSDARG00000075698	ENSDARG00000075698	NKPD1	11:33022115-33028588	low1C	ctl	NOTEST	0.0144213	0.00860903	-0.744274	0	1	1	no
8565	ENSDARG00000097294	ENSDARG00000097294	si:ch211-247i17.6	25:3761610-3853924	low1C	ctl	NOTEST	0.0962621	0.0574657	-0.744267	0	1	1	no
11559	ENSDARG00000038814	ENSDARG00000038814	myrip	24:11000858-11169111	low1C	ctl	NOTEST	0.193851	0.115724	-0.744257	0	1	1	no
13852	ENSDARG00000057117	ENSDARG00000057117	ghsrb	24:26600418-26604372	low1C	ctl	NOTEST	0.0319003	0.0190437	-0.744257	0	1	1	no
30228	ENSDARG00000089952	ENSDARG00000089952	DYNLRB2	25:21797633-21811096	low1C	ctl	NOTEST	0.229726	0.137141	-0.744257	0	1	1	no
10344	ENSDARG00000093350	ENSDARG00000093350	si:dkey-58f10.7	5:38119986-38121190	low1C	ctl	NOTEST	0.0992759	0.0592652	-0.744257	0	1	1	no
24409	ENSDARG00000094445	ENSDARG00000094445	si:ch211-12e1.3	2:21883319-21885017	low1C	ctl	NOTEST	0.0446925	0.0266803	-0.744257	0	1	1	no
6107	ENSDARG00000096910	ENSDARG00000096910	si:ch211-129h14.2	17:43995437-44078179	low1C	ctl	NOTEST	0.362665	0.216502	-0.744257	0	1	1	no
11303	ENSDARG00000097200	ENSDARG00000097200	si:dkeyp-21h4.3	3:25578165-25683274	low1C	ctl	NOTEST	3.94995	2.35802	-0.744257	0	1	1	no
14472	ENSDARG00000097682	ENSDARG00000097682	si:dkey-114c3.4	7:4194403-4242422	low1C	ctl	NOTEST	0.0802808	0.0479257	-0.744257	0	1	1	no
19646	ENSDARG00000097943	ENSDARG00000097943	si:dkey-229p15.6	23:36765032-36812314	low1C	ctl	NOTEST	0.138213	0.0825094	-0.744257	0	1	1	no
2711	ENSDARG00000101436	ENSDARG00000101436	si:ch211-217g15.9	13:24467260-24519077	low1C	ctl	NOTEST	0.0639152	0.0381558	-0.744257	0	1	1	no
1364	ENSDARG00000027992	ENSDARG00000027992	hao2	9:21335992-21353748	low1C	ctl	OK	6.36027	3.79726	-0.744129	-1.86241	0.00145	0.0642101	no
10329	ENSDARG00000060187	ENSDARG00000060187	C1H19orf67	1:45015423-45060466	low1C	ctl	NOTEST	0.132462	0.0791604	-0.742729	0	1	1	no
25312	ENSDARG00000093647	ENSDARG00000093647	si:dkey-48g21.7	9:19359794-19595682	low1C	ctl	OK	5.03823	3.01313	-0.741653	-0.392163	0.54525	0.999468	no
26932	ENSDARG00000096000	ENSDARG00000096000	si:dkey-29j8.2	4:42767874-42861428	low1C	ctl	NOTEST	0.0926446	0.0554078	-0.74162	0	1	1	no
3718	ENSDARG00000100110	ENSDARG00000100110	si:ch211-79g12.2	4:61250403-61290914	low1C	ctl	NOTEST	0.0503233	0.030101	-0.741413	0	1	1	no
20491	ENSDARG00000033447	ENSDARG00000033447	nxph1	19:38270783-38340374	low1C	ctl	OK	1.75948	1.05264	-0.741141	-1.08258	0.05365	0.666294	no
3688	ENSDARG00000092395	ENSDARG00000092395	si:ch73-36p18.1	25:34616373-34616988	low1C	ctl	OK	8.94523	17.8513	0.996836	2.42614	5e-05	0.00421538	yes
269	ENSDARG00000100671	ENSDARG00000100671	si:dkey-222o15.1	4:62677727-62678287	low1C	ctl	OK	0.937262	0.561023	-0.740394	-0.488208	0.4423	0.999468	no
3413	ENSDARG00000024708	ENSDARG00000024708	slc25a23b	3:33987771-34464131	low1C	ctl	NOTEST	0.116308	0.0696247	-0.740281	0	1	1	no
3715	ENSDARG00000096999	ENSDARG00000096999	si:dkey-231a18.2	4:22146179-22486898	low1C	ctl	NOTEST	0.39509	0.236538	-0.74011	0	1	1	no
7170	ENSDARG00000058799	ENSDARG00000058799	mybpha	23:6143530-6192031	low1C	ctl	NOTEST	0.472083	0.282717	-0.739684	0	1	1	no
7931	ENSDARG00000104944	ENSDARG00000104944	HIST2H3A (2 of 2)	25:34615322-34615733	low1C	ctl	OK	11.0479	21.6484	0.970484	2.0692	0.00065	0.0365333	yes
8494	ENSDARG00000098134	ENSDARG00000098134	CABZ01111946.1	KN150407.1:1291-2284	low1C	ctl	NOTEST	0.190413	0.114086	-0.739009	0	1	1	no
12491	ENSDARG00000079660	ENSDARG00000079660	ZDHHC21	7:64323603-64350388	low1C	ctl	OK	8.56839	5.13442	-0.738822	-1.26812	0.0289	0.495881	no
12839	ENSDARG00000098805	ENSDARG00000098805	vwa11	1:43368762-43386303	low1C	ctl	NOTEST	0.234452	0.140503	-0.738696	0	1	1	no
13515	ENSDARG00000054343	ENSDARG00000054343	SLC7A8 (1 of 2)	2:38332186-38354819	low1C	ctl	NOTEST	0.19126	0.114728	-0.737311	0	1	1	no
14350	ENSDARG00000095783	ENSDARG00000095783	si:dkey-249d8.1	6:49762575-49770447	low1C	ctl	NOTEST	0.129819	0.0778761	-0.737246	0	1	1	no
15666	ENSDARG00000103581	ENSDARG00000103581	si:ch211-212k5.1	4:55949994-56516746	low1C	ctl	NOTEST	0.18677	0.112093	-0.736566	0	1	1	no
7584	ENSDARG00000058732	ENSDARG00000058732	scgn	16:6415778-6437001	low1C	ctl	OK	0.578243	0.34706	-0.736491	-0.946471	0.10795	0.884567	no
27463	ENSDARG00000087994	ENSDARG00000087994	CU138503.1	14:46501596-46515589	low1C	ctl	NOTEST	0.420503	0.252416	-0.73631	0	1	1	no
2316	ENSDARG00000007136	ENSDARG00000007136	sh3bp5lb	19:27698848-27730839	low1C	ctl	OK	2.0285	1.21766	-0.736301	-0.748498	0.19585	0.999468	no
30982	ENSDARG00000069375	ENSDARG00000069375	zgc:162608	15:21939812-21942264	low1C	ctl	OK	5.36135	3.21899	-0.735989	-1.70302	0.0039	0.13254	no
31851	ENSDARG00000027355	ENSDARG00000027355	slc25a4	1:16974995-16986152	low1C	ctl	OK	3.00401	1.80475	-0.73509	-1.36183	0.02395	0.441163	no
7504	ENSDARG00000091770	ENSDARG00000091770	zgc:173552	7:73594850-73595261	low1C	ctl	OK	20.663	40.3906	0.966969	2.48827	5e-05	0.00421538	yes
20084	ENSDARG00000096809	ENSDARG00000096809	si:ch211-168b3.2	2:6015372-6021469	low1C	ctl	NOTEST	0.187386	0.112658	-0.734064	0	1	1	no
12507	ENSDARG00000097771	ENSDARG00000097771	si:dkey-250i3.4	9:31941881-32176829	low1C	ctl	NOTEST	0.161503	0.0971574	-0.73316	0	1	1	no
17044	ENSDARG00000094386	ENSDARG00000094386	adgrg4b	10:26684239-26690880	low1C	ctl	NOTEST	0.178519	0.107497	-0.73179	0	1	1	no
25755	ENSDARG00000101327	ENSDARG00000101327	znf1076	4:67885033-67891228	low1C	ctl	NOTEST	0.0821137	0.0494542	-0.731531	0	1	1	no
31106	ENSDARG00000095022	ENSDARG00000095022	thsd7ba	9:10186008-10386265	low1C	ctl	NOTEST	0.120696	0.0726943	-0.731463	0	1	1	no
13891	ENSDARG00000038508	ENSDARG00000038508	chrnb3b	14:41151002-41162886	low1C	ctl	NOTEST	0.256936	0.154804	-0.730966	0	1	1	no
23813	ENSDARG00000102260	ENSDARG00000102260	TMPRSS6	6:94527-436629	low1C	ctl	OK	0.917322	0.552699	-0.730934	-0.124434	0.62665	0.999468	no
6227	ENSDARG00000083424	ENSDARG00000083424	SNORA47	2:26842811-26846266	low1C	ctl	OK	64.5633	38.9063	-0.73071	-0.0300916	0.63905	0.999468	no
7099	ENSDARG00000003977	ENSDARG00000003977	zgc:153896	20:25980735-26003051	low1C	ctl	OK	0.517938	0.312221	-0.730212	-0.688848	0.22305	0.999468	no
10112	ENSDARG00000058082	ENSDARG00000058082	birc7	23:14461430-14474429	low1C	ctl	OK	0.874097	0.527082	-0.729765	-0.934768	0.1056	0.881801	no
10888	ENSDARG00000095654	ENSDARG00000095654	tns3.1	20:6553726-6676694	low1C	ctl	NOTEST	0.120792	0.0728443	-0.729641	0	1	1	no
133	ENSDARG00000016886	ENSDARG00000016886	dnajb9b	4:17737864-17834806	low1C	ctl	OK	4.41733	2.66397	-0.729598	-1.3378	0.0251	0.453299	no
15143	ENSDARG00000075817	ENSDARG00000075817	mettl24	20:53602866-53630066	low1C	ctl	OK	8.95764	5.4033	-0.729278	-1.64122	0.0028	0.102507	no
28663	ENSDARG00000016538	ENSDARG00000016538	zgc:55888	4:9466132-9475502	low1C	ctl	NOTEST	0.0904882	0.054586	-0.729197	0	1	1	no
9500	ENSDARG00000075731	ENSDARG00000075731	zgc:174698	4:32489564-32498460	low1C	ctl	NOTEST	0.212704	0.128345	-0.728822	0	1	1	no
3720	ENSDARG00000013524	ENSDARG00000013524	cyp2ae1	23:42679164-42828743	low1C	ctl	NOTEST	0.230889	0.139381	-0.72817	0	1	1	no
1242	ENSDARG00000077537	ENSDARG00000077537	nudt19	7:38239905-38419169	low1C	ctl	OK	2.56417	1.54796	-0.728126	-0.240042	0.76035	0.999468	no
4586	ENSDARG00000100123	ENSDARG00000100123	BX324142.2	4:45818006-46105351	low1C	ctl	NOTEST	0.117981	0.0712279	-0.72804	0	1	1	no
12021	ENSDARG00000052615	ENSDARG00000052615	tnmd	14:40274292-40353101	low1C	ctl	NOTEST	0.0236648	0.0142925	-0.727484	0	1	1	no
13376	ENSDARG00000057429	ENSDARG00000057429	arg1	12:9559307-9579927	low1C	ctl	NOTEST	0.05184	0.0313091	-0.727484	0	1	1	no
29553	ENSDARG00000092691	ENSDARG00000092691	si:dkey-222e15.3	23:38165382-38168535	low1C	ctl	NOTEST	0.0700853	0.0423285	-0.727484	0	1	1	no
11462	ENSDARG00000097534	ENSDARG00000097534	si:ch73-30b17.3	6:14821223-14841418	low1C	ctl	NOTEST	0.0611937	0.0369583	-0.727484	0	1	1	no
16502	ENSDARG00000067851	ENSDARG00000067851	lcn15	5:65312036-65322085	low1C	ctl	OK	1.2758	0.770721	-0.727122	-1.0539	0.073	0.762889	no
26120	ENSDARG00000062998	ENSDARG00000062998	pglyrp2	6:8254782-8263369	low1C	ctl	NOTEST	0.0962651	0.0581672	-0.726806	0	1	1	no
25479	ENSDARG00000062947	ENSDARG00000062947	amn	3:56808753-56810392	low1C	ctl	NOTEST	0.443005	0.267779	-0.72628	0	1	1	no
2935	ENSDARG00000017162	ENSDARG00000017162	KIF3C	20:47588938-47615219	low1C	ctl	NOTEST	0.396777	0.239843	-0.726239	0	1	1	no
23493	ENSDARG00000077872	ENSDARG00000077872	si:dkey-52d15.1	15:21178232-21303684	low1C	ctl	NOTEST	0.252377	0.152569	-0.726124	0	1	1	no
25997	ENSDARG00000087363	ENSDARG00000087363	si:dkeyp-46h3.6	19:27977440-27980235	low1C	ctl	OK	0.762164	0.460822	-0.725892	-0.872566	0.1412	0.946515	no
5370	ENSDARG00000044365	ENSDARG00000044365	angptl3	6:32339159-32521289	low1C	ctl	OK	4.62986	2.80032	-0.72538	-0.645043	0.24325	0.999468	no
6126	ENSDARG00000045750	ENSDARG00000045750	syt10	4:10889905-10910237	low1C	ctl	NOTEST	0.183627	0.111138	-0.724418	0	1	1	no
15321	ENSDARG00000041554	ENSDARG00000041554	unc93a	20:43223053-43492397	low1C	ctl	OK	0.581911	0.352239	-0.724244	-0.262038	0.761	0.999468	no
13	ENSDARG00000010680	ENSDARG00000010680	gngt2a	3:22962213-22965593	low1C	ctl	OK	1.81546	1.09928	-0.723784	-0.91624	0.0953	0.850041	no
2859	ENSDARG00000100246	ENSDARG00000100246	si:ch73-264i18.3	3:5604755-5613091	low1C	ctl	NOTEST	0.460345	0.278825	-0.723353	0	1	1	no
4818	ENSDARG00000102544	ENSDARG00000102544	si:ch211-67n3.10	13:28545235-28615304	low1C	ctl	NOTEST	0.177501	0.10751	-0.723353	0	1	1	no
13667	ENSDARG00000101275	ENSDARG00000101275	si:dkey-117a16.1	6:36303110-36307217	low1C	ctl	NOTEST	0.177105	0.107273	-0.723315	0	1	1	no
3101	ENSDARG00000096274	ENSDARG00000096274	si:ch211-251g8.5	19:2955289-2977231	low1C	ctl	NOTEST	0.207895	0.125927	-0.723269	0	1	1	no
5785	ENSDARG00000104860	ENSDARG00000104860	si:ch211-128m15.3	13:3743818-3748727	low1C	ctl	OK	2.48557	1.50638	-0.722491	-1.13646	0.05095	0.653766	no
7917	ENSDARG00000038297	ENSDARG00000038297	aspdh	3:16572213-16611123	low1C	ctl	NOTEST	0.260507	0.157903	-0.722286	0	1	1	no
588	ENSDARG00000015337	ENSDARG00000015337	comta	8:8420606-8441994	low1C	ctl	OK	1.55258	0.941554	-0.721553	-1.06626	0.07055	0.749343	no
9280	ENSDARG00000035665	ENSDARG00000035665	si:dkey-267n13.1	19:42983591-42988119	low1C	ctl	OK	1.15444	0.700328	-0.721094	-0.807222	0.0982	0.858461	no
21682	ENSDARG00000102467	ENSDARG00000102467	CABZ01056516.1	3:6173033-6174573	low1C	ctl	OK	0.662692	0.402223	-0.720345	-0.960874	0.0935	0.843561	no
25269	ENSDARG00000102486	ENSDARG00000102486	si:ch73-359m17.11	19:48631352-48649007	low1C	ctl	NOTEST	0.0859015	0.052145	-0.720156	0	1	1	no
15084	ENSDARG00000098511	ENSDARG00000098511	ntrk2b	5:54956475-55019439	low1C	ctl	NOTEST	0.0997302	0.0605434	-0.72006	0	1	1	no
30684	ENSDARG00000102907	ENSDARG00000102907	CABZ01072043.1	21:43582-271694	low1C	ctl	OK	5.2	3.15727	-0.719831	-0.178215	0.6978	0.999468	no
14401	ENSDARG00000098596	ENSDARG00000098596	ANGPTL2 (3 of 3)	5:6996908-7206866	low1C	ctl	OK	1.37394	0.834514	-0.719309	-0.364617	0.56035	0.999468	no
15867	ENSDARG00000096373	ENSDARG00000096373	si:dkey-34m19.5	6:10486337-10504938	low1C	ctl	OK	0.773636	0.469993	-0.719017	-0.217083	0.7753	0.999468	no
16327	ENSDARG00000058299	ENSDARG00000058299	FUT9 (5 of 14)	8:3249015-3354488	low1C	ctl	NOTEST	0.0545386	0.0331474	-0.718382	0	1	1	no
15113	ENSDARG00000078448	ENSDARG00000078448	GPR137B (2 of 2)	13:49838526-49857138	low1C	ctl	NOTEST	0.0248232	0.0150873	-0.71836	0	1	1	no
28868	ENSDARG00000041589	ENSDARG00000041589	adprhl1	1:127249-596152	low1C	ctl	OK	1.28385	0.780455	-0.718094	-0.0923784	0.47505	0.999468	no
6895	ENSDARG00000019179	ENSDARG00000019179	lrit1a	13:29331798-29337108	low1C	ctl	NOTEST	0.0531367	0.0323078	-0.717827	0	1	1	no
28407	ENSDARG00000101589	ENSDARG00000101589	cacna1db	8:53026461-53483663	low1C	ctl	NOTEST	0.236192	0.143687	-0.717026	0	1	1	no
16360	ENSDARG00000095455	ENSDARG00000095455	si:dkey-20i20.10	22:1484667-2854042	low1C	ctl	OK	0.626303	0.381261	-0.716082	-0.113411	0.70865	0.999468	no
24217	ENSDARG00000087100	ENSDARG00000087100	ntng2b	21:3810836-3868031	low1C	ctl	OK	2.2105	1.34609	-0.715604	-1.06888	0.06455	0.725143	no
12916	ENSDARG00000089399	ENSDARG00000089399	tmem176l.2	16:46673055-46678680	low1C	ctl	NOTEST	0.513343	0.312664	-0.715309	0	1	1	no
20824	ENSDARG00000094881	ENSDARG00000094881	si:ch211-197h24.8	16:27659074-27667889	low1C	ctl	OK	0.95573	0.582268	-0.714919	-1.22275	0.0328	0.533068	no
11625	ENSDARG00000062661	ENSDARG00000062661	abca4b	2:15534731-15626117	low1C	ctl	NOTEST	0.100483	0.0612507	-0.714157	0	1	1	no
11939	ENSDARG00000077691	ENSDARG00000077691	slc13a5a	21:40030115-40059879	low1C	ctl	OK	0.924136	0.563366	-0.714034	-1.05993	0.0375	0.567474	no
14690	ENSDARG00000096967	ENSDARG00000096967	si:dkey-207j16.10	4:10792110-10813387	low1C	ctl	OK	1.77613	1.08291	-0.713833	-0.561463	0.3388	0.999468	no
11139	ENSDARG00000032043	ENSDARG00000032043	ftr16	2:43889575-43892148	low1C	ctl	NOTEST	0.122078	0.074432	-0.713814	0	1	1	no
5453	ENSDARG00000075141	ENSDARG00000075141	gprc5bb	1:53996194-54005928	low1C	ctl	NOTEST	0.176119	0.107409	-0.713444	0	1	1	no
1943	ENSDARG00000032098	ENSDARG00000032098	c8g	24:16886709-16895219	low1C	ctl	OK	5.13231	3.13007	-0.713415	-1.70667	0.00385	0.131349	no
2328	ENSDARG00000088877	ENSDARG00000088877	smarcd2	12:10096522-10123098	low1C	ctl	OK	5.76048	3.5138	-0.713159	-1.34308	0.022	0.420253	no
4216	ENSDARG00000053953	ENSDARG00000053953	MYADML2	3:57920573-57921455	low1C	ctl	OK	0.751	0.458203	-0.712828	-0.805583	0.1678	0.986363	no
26032	ENSDARG00000101736	ENSDARG00000101736	CABZ01113816.1	KN150141.1:15947-16935	low1C	ctl	OK	1.14867	0.700896	-0.712694	-0.563575	0.3078	0.999468	no
276	ENSDARG00000097196	ENSDARG00000097196	si:ch211-145n14.3	21:42030763-42034017	low1C	ctl	NOTEST	0.17873	0.10913	-0.711732	0	1	1	no
517	ENSDARG00000103591	ENSDARG00000103591	dkk3a	7:65249345-65268246	low1C	ctl	OK	0.627284	0.383021	-0.711698	-1.0555	0.0648	0.725724	no
959	ENSDARG00000101318	ENSDARG00000101318	pcdh2ab9	14:2200810-2349164	low1C	ctl	NOTEST	0.0605495	0.0369821	-0.711286	0	1	1	no
1799	ENSDARG00000054211	ENSDARG00000054211	st8sia7.1	23:45085608-45107044	low1C	ctl	NOTEST	0.255739	0.156214	-0.711153	0	1	1	no
2173	ENSDARG00000076693	ENSDARG00000076693	crygm2d19	9:22316748-22528713	low1C	ctl	OK	0.804268	0.491378	-0.710843	-0.424767	0.42705	0.999468	no
2553	ENSDARG00000097426	ENSDARG00000097426	plekhg6	16:17140214-17148548	low1C	ctl	OK	3.31559	2.02642	-0.710327	-0.934235	0.10875	0.884881	no
2752	ENSDARG00000086266	ENSDARG00000086266	CU467905.1	10:42341631-42350374	low1C	ctl	NOTEST	0.225073	0.137617	-0.709731	0	1	1	no
4374	ENSDARG00000060092	ENSDARG00000060092	zgc:165481	7:38123938-38228826	low1C	ctl	NOTEST	0.339364	0.207507	-0.709675	0	1	1	no
4431	ENSDARG00000039547	ENSDARG00000039547	si:ch211-113a14.22	25:35797406-35797781	low1C	ctl	OK	40.8671	79.8683	0.966681	2.80739	5e-05	0.00421538	yes
6256	ENSDARG00000097785	ENSDARG00000097785	si:ch73-36p18.2	25:34634151-34634562	low1C	ctl	OK	18.5287	36.1953	0.966045	2.39505	5e-05	0.00421538	yes
6355	ENSDARG00000099232	ENSDARG00000099232	CABZ01011447.1	KN150272.1:11945-31607	low1C	ctl	NOTEST	0.43527	0.266565	-0.707425	0	1	1	no
10892	ENSDARG00000080718	ENSDARG00000080718	AC024175.7	MT:4992-6107	low1C	ctl	OK	251.823	154.238	-0.707252	-0.0287692	0.71935	0.999468	no
11897	ENSDARG00000078226	ENSDARG00000078226	cdh12a	2:29012242-29133359	low1C	ctl	NOTEST	0.0156172	0.00956727	-0.706956	0	1	1	no
12142	ENSDARG00000094302	ENSDARG00000094302	si:ch211-69o18.1	16:39050572-39055347	low1C	ctl	NOTEST	0.161868	0.0991621	-0.706956	0	1	1	no
12708	ENSDARG00000097263	ENSDARG00000097263	si:dkey-28g23.3	17:28866013-29005538	low1C	ctl	NOTEST	0.0352126	0.0215716	-0.706956	0	1	1	no
14426	ENSDARG00000037946	ENSDARG00000037946	prl	3:32210202-32214186	low1C	ctl	OK	0.549431	0.336797	-0.706057	-0.867784	0.1357	0.935368	no
15770	ENSDARG00000010425	ENSDARG00000010425	scara5	20:1333868-1363090	low1C	ctl	OK	1.23375	0.756543	-0.705563	-1.41534	0.01625	0.350504	no
18467	ENSDARG00000074233	ENSDARG00000074233	pde4bb	2:14776377-14938265	low1C	ctl	NOTEST	0.251903	0.154509	-0.705177	0	1	1	no
19382	ENSDARG00000099829	ENSDARG00000099829	si:ch211-215p11.2	4:45277996-45528822	low1C	ctl	NOTEST	0.0359478	0.0220664	-0.704048	0	1	1	no
23236	ENSDARG00000079155	ENSDARG00000079155	si:ch211-67f13.8	13:35857484-35859953	low1C	ctl	OK	0.61606	0.3782	-0.703922	-0.401423	0.3586	0.999468	no
26642	ENSDARG00000092476	ENSDARG00000092476	si:rp71-1f1.4	24:21845789-21846596	low1C	ctl	NOTEST	0.23247	0.142751	-0.703541	0	1	1	no
30559	ENSDARG00000104301	ENSDARG00000104301	zgc:193726	4:20053830-20054508	low1C	ctl	OK	3.12337	1.91849	-0.703134	-0.791495	0.18065	0.999468	no
31419	ENSDARG00000093176	ENSDARG00000093176	zgc:77118	15:35257362-35268363	low1C	ctl	OK	0.721363	0.443231	-0.702668	-0.811693	0.35985	0.999468	no
18276	ENSDARG00000091637	ENSDARG00000091637	pip4k2cb	11:2387490-2402926	low1C	ctl	NOTEST	0.05192	0.031924	-0.701645	0	1	1	no
477	ENSDARG00000076930	ENSDARG00000076930	HIST1H4F	25:34632121-34632433	low1C	ctl	OK	29.0031	56.1435	0.952913	2.22389	0.0002	0.0139175	yes
7888	ENSDARG00000102003	ENSDARG00000102003	fmn1	19:47941593-47962769	low1C	ctl	NOTEST	0.170998	0.105155	-0.70146	0	1	1	no
1159	ENSDARG00000060113	ENSDARG00000060113	znf395a	17:16082226-16100451	low1C	ctl	OK	34.2009	66.1609	0.951946	3.45632	5e-05	0.00421538	yes
3506	ENSDARG00000070280	ENSDARG00000070280	zgc:173652	25:35798681-35799293	low1C	ctl	OK	7.67183	14.6643	0.93466	2.13521	0.00025	0.0166061	yes
11029	ENSDARG00000100904	ENSDARG00000100904	zgc:65811	KN149855.1:17112-19974	low1C	ctl	OK	1.40654	0.865262	-0.70094	-0.793321	0.14335	0.949673	no
2527	ENSDARG00000042210	ENSDARG00000042210	sema3ab	18:9354097-9470930	low1C	ctl	OK	1.04988	1.99696	0.927575	2.076	0.0007	0.0382405	yes
22214	ENSDARG00000060668	ENSDARG00000060668	tm4sf18	22:38206662-38215827	low1C	ctl	OK	2.6471	1.62858	-0.7008	-0.620424	0.23255	0.999468	no
22094	ENSDARG00000031929	ENSDARG00000031929	stard14	14:32930072-32937770	low1C	ctl	OK	4.89689	9.21726	0.912473	2.83159	5e-05	0.00421538	yes
18736	ENSDARG00000099580	ENSDARG00000099580	BX537120.2	21:29258055-29670776	low1C	ctl	NOTEST	0.184825	0.113718	-0.700701	0	1	1	no
1565	ENSDARG00000030687	ENSDARG00000030687	phka2	11:33607554-33656507	low1C	ctl	NOTEST	0.3371	0.207438	-0.700499	0	1	1	no
52	ENSDARG00000104992	ENSDARG00000104992	epgn	8:32397652-32403691	low1C	ctl	OK	1.66011	1.02157	-0.700488	-1.13444	0.05335	0.664922	no
186	ENSDARG00000086084	ENSDARG00000086084	CU571170.2	10:3548841-3549904	low1C	ctl	OK	1.53126	0.943158	-0.69915	-0.715983	0.2105	0.999468	no
512	ENSDARG00000053136	ENSDARG00000053136	b2m	4:12794546-12796640	low1C	ctl	OK	3.92884	2.42137	-0.698278	-1.12314	0.0379	0.568796	no
1625	ENSDARG00000063577	ENSDARG00000063577	klhl35	10:233693-244906	low1C	ctl	NOTEST	0.139234	0.0858503	-0.697616	0	1	1	no
2081	ENSDARG00000077563	ENSDARG00000077563	GJC1	3:16152056-16153804	low1C	ctl	NOTEST	0.0454131	0.0280049	-0.697427	0	1	1	no
4466	ENSDARG00000055172	ENSDARG00000055172	si:ch211-256m1.8	3:25023529-25034641	low1C	ctl	NOTEST	0.0527033	0.032517	-0.696701	0	1	1	no
5675	ENSDARG00000001906	ENSDARG00000001906	si:dkey-247m21.3	21:20193365-20270516	low1C	ctl	NOTEST	0.0916466	0.0565638	-0.696203	0	1	1	no
6020	ENSDARG00000078729	ENSDARG00000078729	ackr4a	2:31688326-31691185	low1C	ctl	NOTEST	0.1183	0.0730169	-0.696145	0	1	1	no
6028	ENSDARG00000077874	ENSDARG00000077874	vwa10.1	1:39572980-39589733	low1C	ctl	NOTEST	0.27927	0.172396	-0.695936	0	1	1	no
6389	ENSDARG00000010312	ENSDARG00000010312	cp	22:38220812-38246841	low1C	ctl	OK	23.9182	14.7653	-0.695898	-1.28108	0.02225	0.422726	no
6805	ENSDARG00000021351	ENSDARG00000021351	nefma	21:18960866-19030881	low1C	ctl	OK	2.21052	1.36524	-0.695231	-0.170947	0.71765	0.999468	no
7121	ENSDARG00000090698	ENSDARG00000090698	LRRC52 (1 of 2)	20:16432741-16504431	low1C	ctl	NOTEST	0.106816	0.0659938	-0.694722	0	1	1	no
7576	ENSDARG00000090893	ENSDARG00000090893	HIST1H4C	7:5787632-5787944	low1C	ctl	OK	23.3181	43.7821	0.908892	1.96363	0.0008	0.041877	yes
8117	ENSDARG00000098582	ENSDARG00000098582	znf1040	4:45818006-46105351	low1C	ctl	NOTEST	0.235199	0.145337	-0.694482	0	1	1	no
8794	ENSDARG00000087088	ENSDARG00000087088	si:ch211-274p24.4	21:39291226-39299531	low1C	ctl	NOTEST	0.168885	0.10437	-0.69433	0	1	1	no
10446	ENSDARG00000101893	ENSDARG00000101893	si:dkey-114d20.2	22:23566627-23570397	low1C	ctl	NOTEST	0.223823	0.13834	-0.694138	0	1	1	no
15661	ENSDARG00000034705	ENSDARG00000034705	pvalb7	22:29219498-29302854	low1C	ctl	OK	2.52598	1.56147	-0.69394	-0.993084	0.08785	0.826469	no
16180	ENSDARG00000024139	ENSDARG00000024139	p2rx8	15:16407050-16435081	low1C	ctl	NOTEST	0.191551	0.118612	-0.691478	0	1	1	no
16695	ENSDARG00000068026	ENSDARG00000068026	FO704819.1	8:50900677-50950880	low1C	ctl	NOTEST	0.4487	0.277872	-0.691332	0	1	1	no
22437	ENSDARG00000019702	ENSDARG00000019702	aldocb	21:39585911-39616539	low1C	ctl	OK	12.8786	24.1272	0.90568	3.45852	5e-05	0.00421538	yes
24935	ENSDARG00000089892	ENSDARG00000089892	cd44b	25:36838233-36852301	low1C	ctl	NOTEST	0.0673817	0.0417325	-0.691186	0	1	1	no
24950	ENSDARG00000076839	ENSDARG00000076839	ftr86	15:545649-555950	low1C	ctl	OK	5.15235	9.5572	0.891358	2.79072	5e-05	0.00421538	yes
26197	ENSDARG00000055539	ENSDARG00000055539	epdl2	21:28476361-28486959	low1C	ctl	OK	6.30808	3.90943	-0.690242	-1.16799	0.04465	0.614104	no
27117	ENSDARG00000088187	ENSDARG00000088187	sowah1	23:37807265-37857985	low1C	ctl	OK	8.23089	5.1022	-0.68993	-1.18937	0.03795	0.568796	no
27781	ENSDARG00000067995	ENSDARG00000067995	myhz1.2	5:31660348-31845650	low1C	ctl	OK	18.4383	11.4297	-0.689926	-0.517949	0.41385	0.999468	no
29109	ENSDARG00000091524	ENSDARG00000091524	znf1031	4:44506971-45111228	low1C	ctl	NOTEST	0.0474503	0.0294249	-0.689379	0	1	1	no
31803	ENSDARG00000008127	ENSDARG00000008127	pcdh15b	12:6532729-6871872	low1C	ctl	NOTEST	0.329952	0.204713	-0.688655	0	1	1	no
31818	ENSDARG00000036587	ENSDARG00000036587	cbr1	1:46474609-46482000	low1C	ctl	OK	1.65747	1.0286	-0.688297	-1.6682	0.0038	0.130405	no
6211	ENSDARG00000093569	ENSDARG00000093569	bckdhbl	3:16091183-16140026	low1C	ctl	OK	37.9297	23.5453	-0.687893	-1.46897	0.0137	0.316016	no
19054	ENSDARG00000098901	ENSDARG00000098901	CABZ01002768.1	KN150332.1:621-5785	low1C	ctl	OK	1.94779	1.20972	-0.68716	-1.06862	0.0672	0.735769	no
28731	ENSDARG00000092617	ENSDARG00000092617	si:dkey-22h13.2	4:39778362-40139189	low1C	ctl	NOTEST	0.229908	0.142859	-0.686462	0	1	1	no
30393	ENSDARG00000071727	ENSDARG00000071727	si:dkey-37o8.1	24:10758303-10760984	low1C	ctl	NOTEST	0.0558069	0.0346813	-0.686285	0	1	1	no
16274	ENSDARG00000089622	ENSDARG00000089622	fgd5b	6:40484793-40502263	low1C	ctl	NOTEST	0.241923	0.150466	-0.685112	0	1	1	no
27685	ENSDARG00000095689	ENSDARG00000095689	senp5	22:38928237-38942626	low1C	ctl	OK	8.3627	5.20261	-0.684734	-0.863098	0.13205	0.927364	no
25757	ENSDARG00000013613	ENSDARG00000013613	anxa13l	2:10023936-10044420	low1C	ctl	OK	4.7216	2.93748	-0.684696	-1.0209	0.05595	0.683721	no
4977	ENSDARG00000026500	ENSDARG00000026500	xkr9	24:14057907-14068102	low1C	ctl	OK	0.590664	0.36755	-0.684397	-0.874382	0.1301	0.92278	no
9047	ENSDARG00000018846	ENSDARG00000018846	dgat2	10:32557415-32580360	low1C	ctl	OK	2.06541	1.28542	-0.684184	-1.48769	0.00945	0.251084	no
7276	ENSDARG00000086706	ENSDARG00000086706	C6H16orf45	6:27970-30059	low1C	ctl	OK	7.69999	4.7943	-0.683537	-1.15376	0.04505	0.616906	no
8051	ENSDARG00000045878	ENSDARG00000045878	nudt4b	4:1939434-1952306	low1C	ctl	OK	36.8496	22.9622	-0.682389	-1.41918	0.01225	0.298305	no
1817	ENSDARG00000053568	ENSDARG00000053568	pstpip1b	7:29780337-29796069	low1C	ctl	NOTEST	0.177084	0.110412	-0.681534	0	1	1	no
6650	ENSDARG00000037819	ENSDARG00000037819	CR759920.2	23:3641887-3686283	low1C	ctl	NOTEST	0.503227	0.313803	-0.68135	0	1	1	no
10981	ENSDARG00000032639	ENSDARG00000032639	cd36	4:22937496-22950494	low1C	ctl	OK	4.33087	2.70318	-0.680002	-1.70552	0.00405	0.136842	no
18731	ENSDARG00000045557	ENSDARG00000045557	socs2	4:18430565-18447923	low1C	ctl	NOTEST	0.399364	0.249526	-0.678514	0	1	1	no
18357	ENSDARG00000104818	ENSDARG00000104818	si:ch211-93f2.1	25:29919796-29941612	low1C	ctl	OK	5.24449	3.27695	-0.678446	-1.8335	0.00185	0.0763332	no
4128	ENSDARG00000010782	ENSDARG00000010782	zgc:55621	15:35041675-35102957	low1C	ctl	OK	0.63656	0.397761	-0.678396	-0.231084	0.736	0.999468	no
12312	ENSDARG00000023272	ENSDARG00000023272	tfap2d	20:48240838-48255702	low1C	ctl	NOTEST	0.286147	0.178834	-0.678141	0	1	1	no
3974	ENSDARG00000030872	ENSDARG00000030872	cetp	18:17622560-17632760	low1C	ctl	OK	3.70345	2.31477	-0.677999	-1.62053	0.006	0.181095	no
4336	ENSDARG00000102343	ENSDARG00000102343	ENDOD1 (11 of 11)	15:14197043-14276820	low1C	ctl	OK	0.97534	0.609677	-0.677861	-0.334119	0.61745	0.999468	no
29527	ENSDARG00000100498	ENSDARG00000100498	CABZ01079251.1	3:13332243-13359171	low1C	ctl	NOTEST	0.442057	0.276345	-0.677764	0	1	1	no
5765	ENSDARG00000045675	ENSDARG00000045675	mdm1	4:13552550-13568668	low1C	ctl	OK	1.26954	0.793704	-0.677636	-1.09637	0.04685	0.630032	no
14427	ENSDARG00000033501	ENSDARG00000033501	zgc:64189	14:27715520-27754446	low1C	ctl	NOTEST	0.493274	0.308443	-0.677387	0	1	1	no
15993	ENSDARG00000055245	ENSDARG00000055245	BX248410.1	4:20815144-20824490	low1C	ctl	NOTEST	0.121684	0.0760891	-0.677374	0	1	1	no
19076	ENSDARG00000033071	ENSDARG00000033071	trim35-10	3:8412852-8419508	low1C	ctl	NOTEST	0.0526427	0.0329233	-0.677124	0	1	1	no
20584	ENSDARG00000056797	ENSDARG00000056797	ppp2r2ca	1:13592827-13620325	low1C	ctl	NOTEST	0.247913	0.155057	-0.677034	0	1	1	no
11620	ENSDARG00000102160	ENSDARG00000102160	si:dkeyp-61b2.1	11:40203472-40240025	low1C	ctl	NOTEST	0.140577	0.0879312	-0.676911	0	1	1	no
26665	ENSDARG00000102588	ENSDARG00000102588	si:dkey-68o6.3	3:24426091-24437454	low1C	ctl	NOTEST	0.076215	0.0476758	-0.676816	0	1	1	no
1732	ENSDARG00000053702	ENSDARG00000053702	il2rgb	14:30621943-30626970	low1C	ctl	NOTEST	0.492992	0.308567	-0.675981	0	1	1	no
3075	ENSDARG00000095918	ENSDARG00000095918	si:ch211-274k16.9	22:6254191-6257642	low1C	ctl	NOTEST	0.0715406	0.0447846	-0.675757	0	1	1	no
11105	ENSDARG00000062502	ENSDARG00000062502	si:ch73-196l6.5	19:22733676-22743831	low1C	ctl	OK	1.18475	0.742082	-0.674939	-1.20339	0.03625	0.561555	no
18040	ENSDARG00000103245	ENSDARG00000103245	si:ch211-168h21.2	13:45184214-45211387	low1C	ctl	NOTEST	0.487147	0.305358	-0.673853	0	1	1	no
18712	ENSDARG00000070830	ENSDARG00000070830	zgc:136858	25:19929520-19951798	low1C	ctl	OK	1.95218	1.22413	-0.673333	-1.53906	0.00765	0.21533	no
4839	ENSDARG00000019747	ENSDARG00000019747	hsd3b2	20:1251699-1255349	low1C	ctl	OK	3.36628	2.11127	-0.673042	-1.36434	0.0167	0.356267	no
25267	ENSDARG00000103148	ENSDARG00000103148	pvrl4	2:57911534-57945244	low1C	ctl	OK	0.889979	0.558303	-0.672723	-1.09341	0.06325	0.721165	no
7031	ENSDARG00000079467	ENSDARG00000079467	si:ch73-15b2.5	6:40566311-40575734	low1C	ctl	OK	10.1357	6.35882	-0.672612	-0.909985	0.10235	0.872114	no
14645	ENSDARG00000045180	ENSDARG00000045180	acta2	12:16966954-16993856	low1C	ctl	OK	1.21054	0.759771	-0.672015	-1.07229	0.06735	0.735856	no
30208	ENSDARG00000099644	ENSDARG00000099644	si:ch211-193l2.4	11:41445746-41447055	low1C	ctl	OK	3.88821	2.44059	-0.671878	-1.45535	0.0127	0.302141	no
24251	ENSDARG00000093255	ENSDARG00000093255	si:dkey-229d11.3	21:43665047-43671244	low1C	ctl	OK	0.554317	0.347982	-0.671698	-0.576477	0.3263	0.999468	no
12468	ENSDARG00000076129	ENSDARG00000076129	si:ch73-36p18.3	25:34619243-34619618	low1C	ctl	OK	32.7915	60.5953	0.885884	2.36776	5e-05	0.00421538	yes
794	ENSDARG00000052176	ENSDARG00000052176	C3H19orf66	3:53233693-53253911	low1C	ctl	NOTEST	0.0615914	0.0386767	-0.671262	0	1	1	no
3350	ENSDARG00000100697	ENSDARG00000100697	si:ch73-52f24.4	16:51328511-51349886	low1C	ctl	OK	36.5084	67.3748	0.883981	3.17678	5e-05	0.00421538	yes
6319	ENSDARG00000003615	ENSDARG00000003615	slc26a3.2	4:18815340-18834056	low1C	ctl	NOTEST	0.118817	0.0746411	-0.670694	0	1	1	no
13366	ENSDARG00000058782	ENSDARG00000058782	si:ch73-242m19.1	17:6671319-6774831	low1C	ctl	NOTEST	0.255734	0.160674	-0.670507	0	1	1	no
30175	ENSDARG00000104598	ENSDARG00000104598	pcdh1a6	10:21602223-21691394	low1C	ctl	OK	0.705436	0.443316	-0.670179	-0.42888	0.48685	0.999468	no
20915	ENSDARG00000095672	ENSDARG00000095672	si:ch73-234i15.6	11:15671756-15674384	low1C	ctl	OK	0.717232	0.450844	-0.669813	-0.691027	0.20615	0.999468	no
11035	ENSDARG00000092600	ENSDARG00000092600	si:dkey-256e7.5	1:16974995-16986152	low1C	ctl	NOTEST	0.382939	0.240752	-0.669568	0	1	1	no
[truncated: 29,950 more rows]
