# Supplementary material for: Parental vitamin deficiency affects the embryonic gene expression of immune-, lipid transport- and apolipoprotein genes
Source: Sci Rep. 2016 Oct 12;6:34535. doi: 10.1038/srep34535 (PMC5059634; doi:10.1038/srep34535)
Supplement: Supplementary Table S2 [file srep34535-s3.xlsx]

## Sheet: Table S5
Biological process			Genes		P-value	Benjamini
Inflammatory and immune response			29
1	GOTERM_BP_FAT	GO:0009611~response to wounding	25	F11R, MASP2, C3, CFB, F13A1, C5, SERPING1, CDO1, PLG, AHSG, C8A, FGG, APOA2, LYVE1, FGA, F5, SERPINF2, FGB, HMOX1, F2, SERPINC1, CFH, SERPINA1, C2, SERPIND1	3.05152e-12	3.97008e-09			109	530	13528	5.85425	3.97008e-09		4.98296e-09	1.42776
2	GOTERM_BP_FAT	GO:0002526~acute inflammatory response	13	C8A, APOA2, CFB, SERPINF2, C3, MASP2, F2, C5, CFH, SERPING1, SERPINA1, C2, AHSG	1.64739e-11	1.07163e-08			109	98	13528	16.4636	2.14326e-08		2.69007e-08	0.742433
8	GOTERM_BP_FAT	GO:0006956~complement activation	8	C8A, C3, MASP2, CFB, C5, CFH, SERPING1, C2	3.64099e-08	6.76701e-06			109	42	13528	23.64	4.73681e-05		5.94545e-05	0.456882
9	GOTERM_BP_FAT	GO:0002541~activation of plasma proteins involved in acute inflammatory response	8	C8A, C3, MASP2, CFB, C5, CFH, SERPING1, C2	4.32057e-08	7.0263e-06			109	43	13528	23.0902	5.6209e-05		7.05515e-05	0.456882
10	GOTERM_BP_FAT	GO:0006954~inflammatory response	16	F11R, MASP2, C3, CFB, C5, SERPING1, CDO1, AHSG, C8A, APOA2, SERPINF2, HMOX1, F2, CFH, SERPINA1, C2	4.3238e-08	6.25027e-06			109	325	13528	6.11004	5.6251e-05		7.06042e-05	0.913764
11	GOTERM_BP_FAT	GO:0006957~complement activation, alternative pathway	6	C8A, C3, CFB, C5, CFH, C2	8.32542e-08	1.08313e-05			109	15	13528	49.644	0.000108308		0.000135948	0.342661
14	GOTERM_BP_FAT	GO:0042060~wound healing	12	FGG, FGA, F5, FGB, HMOX1, F13A1, F2, SERPINC1, SERPING1, SERPINA1, SERPIND1, PLG	3.49255e-07	3.78643e-05			109	191	13528	7.79749	0.000454277		0.000570304	0.685323
18	GOTERM_BP_FAT	GO:0006952~defense response	19	TCIRG1, F11R, CFB, MASP2, C3, C5, SERPING1, CDO1, AHSG, APOA4, C8A, APOA2, SERPINF2, HMOX1, F2, CFH, SERPINA1, C2, APOM	1.625e-06	0.000140932			109	615	13528	3.8343	0.00211189		0.00265347	1.08509
21	GOTERM_BP_FAT	GO:0006958~complement activation, classical pathway	6	C8A, C3, MASP2, C5, SERPING1, C2	3.01207e-06	0.000230486			109	29	13528	25.678	0.00391105		0.00491837	0.342661
22	GOTERM_BP_FAT	GO:0006959~humoral immune response	8	C8A, C3, MASP2, CFB, C5, CFH, SERPING1, C2	3.07102e-06	0.000221942			109	79	13528	12.5681	0.00398743		0.00501461	0.456882
23	GOTERM_BP_FAT	GO:0002455~humoral immune response mediated by circulating immunoglobulin	6	C8A, C3, MASP2, C5, SERPING1, C2	4.25521e-06	0.000291328			109	31	13528	24.0213	0.00552075		0.00694821	0.342661
26	GOTERM_BP_FAT	GO:0002253~activation of immune response	8	C8A, C3, MASP2, CFB, C5, CFH, SERPING1, C2	9.83168e-06	0.000581244			109	94	13528	10.5626	0.0127096		0.0160532	0.456882
30	GOTERM_BP_FAT	GO:0045087~innate immune response	9	C8A, APOA4, C3, MASP2, CFB, C5, CFH, SERPING1, C2	1.42879e-05	0.000743272			109	138	13528	8.09414	0.018417		0.0233285	0.513992
35	GOTERM_BP_FAT	GO:0050778~positive regulation of immune response	9	C8A, C3, MASP2, CFB, HPX, C5, CFH, SERPING1, C2	2.04786e-05	0.000951083			109	145	13528	7.70339	0.0262912		0.0334348	0.513992
48	GOTERM_BP_FAT	GO:0016064~immunoglobulin mediated immune response	6	C8A, C3, MASP2, C5, SERPING1, C2	6.84578e-05	0.00222419			109	54	13528	13.79	0.0852154		0.111728	0.342661
50	GOTERM_BP_FAT	GO:0019724~B cell mediated immunity	6	C8A, C3, MASP2, C5, SERPING1, C2	8.16465e-05	0.002526			109	56	13528	13.2975	0.100779		0.133239	0.342661
51	GOTERM_BP_FAT	GO:0002252~immune effector process	8	C8A, C3, MASP2, CFB, C5, CFH, SERPING1, C2	9.71119e-05	0.00293403			109	134	13528	7.40956	0.118693		0.158458	0.456882
57	GOTERM_BP_FAT	GO:0002449~lymphocyte mediated immunity	6	C8A, C3, MASP2, C5, SERPING1, C2	0.000236787	0.00626796			109	70	13528	10.638	0.265156		0.385954	0.342661
64	GOTERM_BP_FAT	GO:0002460~adaptive immune response based on somatic recombination of immune receptors built from immunoglobulin superfamily domains	6	C8A, C3, MASP2, C5, SERPING1, C2	0.000369843	0.008557			109	77	13528	9.67092	0.381992		0.602215	0.342661
65	GOTERM_BP_FAT	GO:0002250~adaptive immune response	6	C8A, C3, MASP2, C5, SERPING1, C2	0.000369843	0.008557			109	77	13528	9.67092	0.381992		0.602215	0.342661
Oxidation reduction			29
3	GOTERM_BP_FAT	GO:0055114~oxidation reduction	23	ALDH8A1, GPD1, LDHB, TYRP1, HSD3B7, SCD, FADS2, DHRS9, HGD, NDUFA13, PAH, GRHPR, CDO1, SOD3, F5, HMOX1, TXN, MIOX, HSD11B2, HSD17B4, CAT, QSOX1, SARDH	5.04236e-09	2.1867e-06			109	639	13528	4.46719	6.56009e-06		8.23378e-06	1.31354
63	GOTERM_BP_FAT	GO:0006979~response to oxidative stress	8	APOA4, EPAS1, APOE, UCP2, HMOX1, SEPP1, CAT, TAT	0.000338408	0.00797429			109	164	13528	6.05415	0.356185		0.551164	0.456882
Blood coagulation, hemostasis, wound healing			12
4	GOTERM_BP_FAT	GO:0050817~coagulation	11	FGG, FGA, F5, FGB, F13A1, F2, SERPINC1, SERPING1, SERPINA1, SERPIND1, PLG	7.95998e-09	2.58898e-06			109	102	13528	13.3844	1.03559e-05		1.2998e-05	0.628212
5	GOTERM_BP_FAT	GO:0007596~blood coagulation	11	FGG, FGA, F5, FGB, F13A1, F2, SERPINC1, SERPING1, SERPINA1, SERPIND1, PLG	7.95998e-09	2.58898e-06			109	102	13528	13.3844	1.03559e-05		1.2998e-05	0.628212
6	GOTERM_BP_FAT	GO:0007599~hemostasis	11	FGG, FGA, F5, FGB, F13A1, F2, SERPINC1, SERPING1, SERPINA1, SERPIND1, PLG	1.39071e-08	3.61862e-06			109	108	13528	12.6408	1.80929e-05		2.27092e-05	0.628212
7	GOTERM_BP_FAT	GO:0050878~regulation of body fluid levels	12	FGG, FGA, F5, FGB, F13A1, F2, SERPINC1, HSD11B2, SERPING1, SERPINA1, SERPIND1, PLG	1.55074e-08	3.36251e-06			109	141	13528	10.5626	2.01749e-05		2.53224e-05	0.685323
Processing of proteins, carboxylic- and amino acids			20
12	GOTERM_BP_FAT	GO:0046395~carboxylic acid catabolic process	10	PLA2G15, HAL, HGD, PAH, HSD17B4, UROC1, CDO1, TAT, SARDH, CPT1A	2.41445e-07	2.85559e-05			109	111	13528	11.1811	0.00031407		0.00039426	0.571102
13	GOTERM_BP_FAT	GO:0016054~organic acid catabolic process	10	PLA2G15, HAL, HGD, PAH, HSD17B4, UROC1, CDO1, TAT, SARDH, CPT1A	2.41445e-07	2.85559e-05			109	111	13528	11.1811	0.00031407		0.00039426	0.571102
24	GOTERM_BP_FAT	GO:0051605~protein maturation by peptide bond cleavage	8	C8A, C3, MASP2, CFB, C5, CFH, SERPING1, C2	5.43795e-06	0.000353677			109	86	13528	11.5451	0.00704982		0.00887937	0.456882
31	GOTERM_BP_FAT	GO:0009063~cellular amino acid catabolic process	7	HAL, HGD, PAH, UROC1, CDO1, TAT, SARDH	1.64901e-05	0.000824804			109	68	13528	12.776	0.0212253		0.0269236	0.399772
37	GOTERM_BP_FAT	GO:0016485~protein processing	8	C8A, C3, MASP2, CFB, C5, CFH, SERPING1, C2	3.09392e-05	0.00134085			109	112	13528	8.86501	0.0394532		0.0505094	0.456882
39	GOTERM_BP_FAT	GO:0009310~amine catabolic process	7	HAL, HGD, PAH, UROC1, CDO1, TAT, SARDH	3.62786e-05	0.00147389			109	78	13528	11.1381	0.0461028		0.0592237	0.399772
46	GOTERM_BP_FAT	GO:0051604~protein maturation	8	C8A, C3, MASP2, CFB, C5, CFH, SERPING1, C2	5.35925e-05	0.0018332			109	122	13528	8.13837	0.0673503		0.0874764	0.456882
Lipid transport and metabolic processing (eg. cholesterol)			28
15	GOTERM_BP_FAT	GO:0030301~cholesterol transport	7	APOA4, APOA2, APOB, NPC2, APOE, ABCG4, APOM	4.27958e-07	4.28278e-05			109	37	13528	23.4803	0.000556619		0.00069882	0.399772
16	GOTERM_BP_FAT	GO:0015918~sterol transport	7	APOA4, APOA2, APOB, NPC2, APOE, ABCG4, APOM	4.27958e-07	4.28278e-05			109	37	13528	23.4803	0.000556619		0.00069882	0.399772
17	GOTERM_BP_FAT	GO:0010035~response to inorganic substance	12	APOA4, FGG, APOB, FGA, APOE, FGB, UCP2, HMOX1, SERPINA1, CAT, TAT, SOD3	7.07404e-07	6.57359e-05			109	205	13528	7.26498	0.000919909		0.00115513	0.685323
19	GOTERM_BP_FAT	GO:0065005~protein-lipid complex assembly	5	APOA4, APOA2, APOB, APOE, APOM	1.81026e-06	0.000147186			109	12	13528	51.7125	0.00235238		0.00295597	0.285551
20	GOTERM_BP_FAT	GO:0034377~plasma lipoprotein particle assembly	5	APOA4, APOA2, APOB, APOE, APOM	1.81026e-06	0.000147186			109	12	13528	51.7125	0.00235238		0.00295597	0.285551
25	GOTERM_BP_FAT	GO:0034381~lipoprotein particle clearance	5	APOA2, APOB, APOE, HMOX1, APOM	6.49392e-06	0.000402234			109	16	13528	38.7844	0.00841303		0.0106035	0.285551
27	GOTERM_BP_FAT	GO:0042632~cholesterol homeostasis	6	APOA4, APOA2, APOB, NPC2, APOE, APOM	1.20245e-05	0.000679939			109	38	13528	19.5963	0.0155222		0.0196332	0.342661
28	GOTERM_BP_FAT	GO:0055092~sterol homeostasis	6	APOA4, APOA2, APOB, NPC2, APOE, APOM	1.20245e-05	0.000679939			109	38	13528	19.5963	0.0155222		0.0196332	0.342661
29	GOTERM_BP_FAT	GO:0033344~cholesterol efflux	5	APOA4, APOA2, APOE, ABCG4, APOM	1.35769e-05	0.000735714			109	19	13528	32.6606	0.0175086		0.0221677	0.285551
32	GOTERM_BP_FAT	GO:0034369~plasma lipoprotein particle remodeling	5	APOA4, APOA2, APOB, APOE, APOM	1.6867e-05	0.000812417			109	20	13528	31.0275	0.0217051		0.027539	0.285551
33	GOTERM_BP_FAT	GO:0034367~macromolecular complex remodeling	5	APOA4, APOA2, APOB, APOE, APOM	1.6867e-05	0.000812417			109	20	13528	31.0275	0.0217051		0.027539	0.285551
34	GOTERM_BP_FAT	GO:0034368~protein-lipid complex remodeling	5	APOA4, APOA2, APOB, APOE, APOM	1.6867e-05	0.000812417			109	20	13528	31.0275	0.0217051		0.027539	0.285551
36	GOTERM_BP_FAT	GO:0006641~triglyceride metabolic process	6	APOA4, APOA2, APOB, APOE, CAT, LIPF	2.23404e-05	0.00100174			109	43	13528	17.3177	0.0286468		0.0364738	0.342661
38	GOTERM_BP_FAT	GO:0008202~steroid metabolic process	10	GC, APOA4, APOA2, APOB, HSD3B7, APOE, HSD11B2, DHRS9, CAT, SCP2	3.37344e-05	0.00141478			109	202	13528	6.14406	0.0429401		0.0550715	0.571102
41	GOTERM_BP_FAT	GO:0006639~acylglycerol metabolic process	6	APOA4, APOA2, APOB, APOE, CAT, LIPF	4.26051e-05	0.00162898			109	49	13528	15.1972	0.0539222		0.0695481	0.342661
42	GOTERM_BP_FAT	GO:0046486~glycerolipid metabolic process	9	APOA4, GPD1, APOA2, APOB, PLA2G15, APOE, PCYT1B, CAT, LIPF	4.53994e-05	0.00168618			109	162	13528	6.89501	0.0573554		0.0741079	0.513992
43	GOTERM_BP_FAT	GO:0006638~neutral lipid metabolic process	6	APOA4, APOA2, APOB, APOE, CAT, LIPF	4.70402e-05	0.00169858			109	50	13528	14.8932	0.0593656		0.0767853	0.342661
44	GOTERM_BP_FAT	GO:0006662~glycerol ether metabolic process	6	APOA4, APOA2, APOB, APOE, CAT, LIPF	5.18241e-05	0.00182064			109	51	13528	14.6012	0.0652021		0.0845912	0.342661
45	GOTERM_BP_FAT	GO:0055088~lipid homeostasis	6	APOA4, APOA2, APOB, NPC2, APOE, APOM	5.18241e-05	0.00182064			109	51	13528	14.6012	0.0652021		0.0845912	0.342661
47	GOTERM_BP_FAT	GO:0018904~organic ether metabolic process	6	APOA4, APOA2, APOB, APOE, CAT, LIPF	6.25135e-05	0.00208328			109	53	13528	14.0502	0.078113		0.102031	0.342661
49	GOTERM_BP_FAT	GO:0016042~lipid catabolic process	9	APOA4, APOA2, APOB, PLA2G15, APOE, PLA2G12B, HSD17B4, CPT1A, LIPF	7.22496e-05	0.00229006			109	173	13528	6.45659	0.0897173		0.117913	0.513992
52	GOTERM_BP_FAT	GO:0034375~high-density lipoprotein particle remodeling	4	APOA4, APOA2, APOE, APOM	0.000103309	0.00305015			109	12	13528	41.37	0.12577		0.168562	0.228441
53	GOTERM_BP_FAT	GO:0006869~lipid transport	8	APOA4, APOA2, APOB, NPC2, APOE, ABCG4, APOM, SCP2	0.000158972	0.00458588			109	145	13528	6.84745	0.186849		0.259273	0.456882
54	GOTERM_BP_FAT	GO:0045940~positive regulation of steroid metabolic process	4	APOA4, APOA2, APOE, ABCG4	0.000168951	0.00476737			109	14	13528	35.46	0.197339		0.275526	0.228441
55	GOTERM_BP_FAT	GO:0019218~regulation of steroid metabolic process	5	APOA4, APOA2, APOB, APOE, ABCG4	0.000185874	0.00513242			109	36	13528	17.2375	0.214822		0.303086	0.285551
58	GOTERM_BP_FAT	GO:0043691~reverse cholesterol transport	4	APOA4, APOA2, APOE, APOM	0.000256918	0.00666356			109	16	13528	31.0275	0.284156		0.418702	0.228441
59	GOTERM_BP_FAT	GO:0010876~lipid localization	8	APOA4, APOA2, APOB, NPC2, APOE, ABCG4, APOM, SCP2	0.000259456	0.00659766			109	157	13528	6.32408	0.286516		0.42283	0.456882
60	GOTERM_BP_FAT	GO:0019216~regulation of lipid metabolic process	7	APOA4, APOA2, APOB, NPC2, APOE, ABCG4, APOM	0.000271459	0.0067696			109	112	13528	7.75688	0.297575		0.442351	0.399772
Other significant processes
40	GOTERM_BP_FAT	GO:0019748~secondary metabolic process	7	ALDH8A1, GPD1, LDHB, TYRP1, DHRS9, RPIA, OCA2	3.9008e-05	0.00153671			109	79	13528	10.9971	0.0494841		0.063678	0.399772
56	GOTERM_BP_FAT	GO:0016052~carbohydrate catabolic process	7	GPD1, LDHB, LYVE1, GNPDA1, PKLR, MIOX, RPIA	0.000234249	0.00632976			109	109	13528	7.97037	0.262725		0.381825	0.399772
61	GOTERM_BP_FAT	GO:0032101~regulation of response to external stimulus	8	C3, APOE, SERPINF2, F2, SERPINC1, SERPING1, PLG, AHSG	0.000280314	0.00685825			109	159	13528	6.24453	0.305622		0.456749	0.456882
62	GOTERM_BP_FAT	GO:0042592~homeostatic process	17	EPAS1, HCLS1, TRIM10, PLG, APOA4, APOA2, APOB, HSP90B1, NPC2, HPX, APOE, HMOX1, F2, TXN, RGN, APOM, QSOX1	0.000292865	0.00703207			109	751	13528	2.80942	0.316872		0.477154	0.970874
Molecular function			Genes		P-value	Benjamini
Peptidase inhibitor activity			14
1	GOTERM_MF_FAT	GO:0004866~endopeptidase inhibitor activity	13	C3, FETUB, C5, SERPING1, AHSG, AMBP, RENBP, SERPINF2, SERPINC1, SERPINA1, ITIH2, SERPIND1, ITIH3	1.91022e-09	6.20822e-07	106	145	12983	10.9811	6.20822e-07		2.58377e-06	0.742433
2	GOTERM_MF_FAT	GO:0030414~peptidase inhibitor activity	13	C3, FETUB, C5, SERPING1, AHSG, AMBP, RENBP, SERPINF2, SERPINC1, SERPINA1, ITIH2, SERPIND1, ITIH3	3.53756e-09	5.74853e-07	106	153	12983	10.4069	1.14971e-06		4.78491e-06	0.742433
3	GOTERM_MF_FAT	GO:0004857~enzyme inhibitor activity	14	C3, FETUB, C5, SERPING1, AHSG, AMBP, APOA2, RENBP, SERPINF2, SERPINC1, SERPINA1, ITIH2, SERPIND1, ITIH3	2.58845e-07	2.80411e-05	106	270	12983	6.35087	8.4121e-05		0.000350114	0.799543
6	GOTERM_MF_FAT	GO:0004867~serine-type endopeptidase inhibitor activity	8	AMBP, SERPINF2, SERPINC1, SERPING1, ITIH2, SERPINA1, SERPIND1, ITIH3	9.2235e-06	0.000499484	106	92	12983	10.6505	0.00299316		0.012475	0.456882
Lipid transport (especially cholesterol)			15
4	GOTERM_MF_FAT	GO:0015248~sterol transporter activity	5	APOA4, APOA2, APOB, APOE, HSD17B4	3.79925e-06	0.000308642	106	14	12983	43.7433	0.001234		0.00513875	0.285551
11	GOTERM_MF_FAT	GO:0017127~cholesterol transporter activity	4	APOA4, APOA2, APOB, APOE	0.000107247	0.00347964	106	12	12983	40.827	0.0342566		0.144965	0.228441
12	GOTERM_MF_FAT	GO:0005319~lipid transporter activity	6	APOA4, APOA2, APOB, APOE, HSD17B4, APOM	0.000152278	0.00448936	106	63	12983	11.6649	0.0482893		0.205776	0.342661
13	GOTERM_MF_FAT	GO:0008201~heparin binding	7	APOB, APOE, SERPINC1, VTN, SERPIND1, COL5A3, SOD3	0.000183725	0.00496397	106	103	12983	8.32396	0.057968		0.248221	0.399772
14	GOTERM_MF_FAT	GO:0070325~lipoprotein receptor binding	4	APOA2, APOB, HSP90B1, APOE	0.00021792	0.00543378	106	15	12983	32.6616	0.0683814		0.294358	0.228441
15	GOTERM_MF_FAT	GO:0043499~eukaryotic cell surface binding	4	APOA4, FGG, FGA, FGB	0.000321871	0.00744536	106	17	12983	28.8191	0.0993378		0.434488	0.228441
Protein remodelling			17
5	GOTERM_MF_FAT	GO:0046983~protein dimerization activity	17	SHBG, GPD1, TYRP1, CNDP1, EPAS1, CNDP2, PAH, MYH6, MYH9, ABCG4, AMBP, APOA4, APOA2, APOB, RENBP, APOE, CAT	6.81873e-06	0.000443121	106	542	12983	3.84166	0.00221364		0.00922264	0.970874
7	GOTERM_MF_FAT	GO:0042803~protein homodimerization activity	13	SHBG, GPD1, TYRP1, PAH, MYH6, MYH9, ABCG4, APOA4, AMBP, APOA2, RENBP, APOE, CAT	1.57604e-05	0.000731469	106	334	12983	4.76723	0.00510906		0.0213154	0.742433
Other significant processes			9
8	GOTERM_MF_FAT	GO:0005539~glycosaminoglycan binding	9	LYVE1, APOB, APOE, SERPINC1, VTN, SERPIND1, COL5A3, SOD3, HABP2	1.73019e-05	0.000702648	106	140	12983	7.87379	0.00560738		0.0234001	0.513992
9	GOTERM_MF_FAT	GO:0030247~polysaccharide binding	9	LYVE1, APOB, APOE, SERPINC1, VTN, SERPIND1, COL5A3, SOD3, HABP2	3.44349e-05	0.00124273	106	154	12983	7.15799	0.0111292		0.0465668	0.513992
10	GOTERM_MF_FAT	GO:0001871~pattern binding	9	LYVE1, APOB, APOE, SERPINC1, VTN, SERPIND1, COL5A3, SOD3, HABP2	3.44349e-05	0.00124273	106	154	12983	7.15799	0.0111292		0.0465668	0.513992
Cellular component			Genes		P-value	Benjamini
Extracellular space and region			49
1	GOTERM_CC_FAT	GO:0005576~extracellular region	49	CNDP1, MASP2, F13A1, VTN, APOA4, APOA2, APOB, APOE, HMOX1, CFH, ITIH2, SERPINA1, ITIH3, SEPP1, APOM, SHBG, SERPING1, CTSS, CCDC134, AMBP, C8A, NPC2, F5, SERPINF2, F2, VMO1, GC, C3, C5, CPN2, AHSG, FGG, FGA, FGB, PLA2G12B, SERPINC1, C2, QSOX1, PLA2G15, CFB, FETUB, ENDOD1, COL5A3, PLG, SOD3, HPX, SERPIND1, HABP2, LIPF	1.31949e-13	2.70384e-11	104	2010	12782	2.99616	2.70384e-11		1.65989e-10		2.7984	1	GOTERM_CC_FAT	GO:0005576~extracellular region	49	CNDP1, MASP2, F13A1, VTN, APOA4, APOA2, APOB, APOE, HMOX1, CFH, ITIH2, SERPINA1, ITIH3, SEPP1, APOM, SHBG, SERPING1, CTSS, CCDC134, AMBP, C8A, NPC2, F5, SERPINF2, F2, VMO1, GC, C3, C5, CPN2, AHSG, FGG, FGA, FGB, PLA2G12B, SERPINC1, C2, QSOX1, PLA2G15, CFB, FETUB, ENDOD1, COL5A3, PLG, SOD3, HPX, SERPIND1, HABP2, LIPF	1.31949e-13	2.70384e-11	104	2010	12782	2.99616	2.70384e-11		1.65989e-10		2.7984	1	GOTERM_CC_FAT	GO:0005576~extracellular region	49	CNDP1, MASP2, F13A1, VTN, APOA4, APOA2, APOB, APOE, HMOX1, CFH, ITIH2, SERPINA1, ITIH3, SEPP1, APOM, SHBG, SERPING1, CTSS, CCDC134, AMBP, C8A, NPC2, F5, SERPINF2, F2, VMO1, GC, C3, C5, CPN2, AHSG, FGG, FGA, FGB, PLA2G12B, SERPINC1, C2, QSOX1, PLA2G15, CFB, FETUB, ENDOD1, COL5A3, PLG, SOD3, HPX, SERPIND1, HABP2, LIPF	1.31949e-13	2.70384e-11	104	2010	12782	2.99616	2.70384e-11		1.65989e-10		2.7984	1	GOTERM_CC_FAT
2	GOTERM_CC_FAT	GO:0005615~extracellular space	29	GC, C3, C5, VTN, AHSG, APOA4, APOB, APOA2, FGG, FGA, APOE, FGB, HMOX1, SERPINC1, CFH, SERPINA1, SEPP1, C2, APOM, QSOX1, SERPING1, PLG, SOD3, C8A, F5, HPX, SERPINF2, F2, HABP2	4.35884e-13	4.4677e-11	104	685	12782	5.20323	8.93541e-11		5.48528e-10		1.6562	2	GOTERM_CC_FAT	GO:0005615~extracellular space	29	GC, C3, C5, VTN, AHSG, APOA4, APOB, APOA2, FGG, FGA, APOE, FGB, HMOX1, SERPINC1, CFH, SERPINA1, SEPP1, C2, APOM, QSOX1, SERPING1, PLG, SOD3, C8A, F5, HPX, SERPINF2, F2, HABP2	4.35884e-13	4.4677e-11	104	685	12782	5.20323	8.93541e-11		5.48528e-10		1.6562	2	GOTERM_CC_FAT	GO:0005615~extracellular space	29	GC, C3, C5, VTN, AHSG, APOA4, APOB, APOA2, FGG, FGA, APOE, FGB, HMOX1, SERPINC1, CFH, SERPINA1, SEPP1, C2, APOM, QSOX1, SERPING1, PLG, SOD3, C8A, F5, HPX, SERPINF2, F2, HABP2	4.35884e-13	4.4677e-11	104	685	12782	5.20323	8.93541e-11		5.48528e-10		1.6562	2	GOTERM_CC_FAT
3	GOTERM_CC_FAT	GO:0044421~extracellular region part	30	GC, C3, C5, VTN, AHSG, APOA4, APOB, APOA2, FGG, FGA, APOE, FGB, HMOX1, SERPINC1, CFH, SERPINA1, SEPP1, C2, APOM, QSOX1, SERPING1, COL5A3, PLG, SOD3, C8A, F5, HPX, SERPINF2, F2, HABP2	2.52532e-10	1.72564e-08	104	960	12782	3.84075	5.17691e-08		3.17803e-07		1.71331	3	GOTERM_CC_FAT	GO:0044421~extracellular region part	30	GC, C3, C5, VTN, AHSG, APOA4, APOB, APOA2, FGG, FGA, APOE, FGB, HMOX1, SERPINC1, CFH, SERPINA1, SEPP1, C2, APOM, QSOX1, SERPING1, COL5A3, PLG, SOD3, C8A, F5, HPX, SERPINF2, F2, HABP2	2.52532e-10	1.72564e-08	104	960	12782	3.84075	5.17691e-08		3.17803e-07		1.71331	3	GOTERM_CC_FAT	GO:0044421~extracellular region part	30	GC, C3, C5, VTN, AHSG, APOA4, APOB, APOA2, FGG, FGA, APOE, FGB, HMOX1, SERPINC1, CFH, SERPINA1, SEPP1, C2, APOM, QSOX1, SERPING1, COL5A3, PLG, SOD3, C8A, F5, HPX, SERPINF2, F2, HABP2	2.52532e-10	1.72564e-08	104	960	12782	3.84075	5.17691e-08		3.17803e-07		1.71331	3	GOTERM_CC_FAT
Vesicle lumen, platelet - and secretory granules			9
4	GOTERM_CC_FAT	GO:0031983~vesicle lumen	9	FGG, APOB, FGA, F5, FGB, SERPINF2, F13A1, SERPING1, SERPINA1	2.73478e-09	1.40157e-07	104	46	12782	24.0464	5.6063e-07		3.44162e-06		0.513992
5	GOTERM_CC_FAT	GO:0031093~platelet alpha granule lumen	8	FGG, FGA, F5, FGB, SERPINF2, F13A1, SERPING1, SERPINA1	3.224e-08	1.32184e-06	104	41	12782	23.9812	6.60918e-06		4.05729e-05		0.456882
6	GOTERM_CC_FAT	GO:0060205~cytoplasmic membrane-bounded vesicle lumen	8	FGG, FGA, F5, FGB, SERPINF2, F13A1, SERPING1, SERPINA1	5.38778e-08	1.84082e-06	104	44	12782	22.3462	1.10449e-05		6.78032e-05		0.456882
7	GOTERM_CC_FAT	GO:0031091~platelet alpha granule	8	FGG, FGA, F5, FGB, SERPINF2, F13A1, SERPING1, SERPINA1	3.01292e-07	8.8235e-06	104	56	12782	17.5577	6.17629e-05		0.000379164		0.456882
15	GOTERM_CC_FAT	GO:0030141~secretory granule	8	FGG, FGA, F5, FGB, SERPINF2, F13A1, SERPING1, SERPINA1	0.000621376	0.00975378	104	180	12782	5.46239	0.119638		0.77917		0.456882
Lipid -protein complex (e.g. lipoprotein)			5
8	GOTERM_CC_FAT	GO:0034385~triglyceride-rich lipoprotein particle	5	APOA4, APOA2, APOB, APOE, APOM	1.7447e-05	0.000446985	104	20	12782	30.726	0.00357029		0.0219542		0.285551
9	GOTERM_CC_FAT	GO:0034361~very-low-density lipoprotein particle	5	APOA4, APOA2, APOB, APOE, APOM	1.7447e-05	0.000446985	104	20	12782	30.726	0.00357029		0.0219542		0.285551
11	GOTERM_CC_FAT	GO:0042627~chylomicron	4	APOA4, APOA2, APOB, APOE	0.00010605	0.00217178	104	12	12782	40.9679	0.0215067		0.133378		0.228441
12	GOTERM_CC_FAT	GO:0034358~plasma lipoprotein particle	5	APOA4, APOA2, APOB, APOE, APOM	0.000171835	0.00319753	104	35	12782	17.5577	0.0346159		0.216033		0.285551
13	GOTERM_CC_FAT	GO:0032994~protein-lipid complex	5	APOA4, APOA2, APOB, APOE, APOM	0.000171835	0.00319753	104	35	12782	17.5577	0.0346159		0.216033		0.285551
Lysosomes and vacuoles			10
10	GOTERM_CC_FAT	GO:0044433~cytoplasmic vesicle part	10	FGG, TYRP1, APOB, FGA, F5, FGB, SERPINF2, F13A1, SERPING1, SERPINA1	1.9475e-05	0.000443503	104	187	12782	6.5724	0.00398445		0.0245058		0.571102
Endoplasmatic reticulum and mitochondrion			6
14	GOTERM_CC_FAT	GO:0005788~endoplasmic reticulum lumen	6	APOA4, CES3, APOA2, APOB, HSP90B1, CALR3	0.000458963	0.00781174	104	80	12782	9.21779	0.0898164		0.576055		0.342661
[truncated: 4,376 more columns]
